# Supplementary material for: Porphyromonas gingivalis Induces Increases in Branched-Chain Amino Acid Levels and Exacerbates Liver Injury Through livh/livk
Source: Front Cell Infect Microbiol. 2022 Mar 10;12:776996. doi: 10.3389/fcimb.2022.776996 (PMC8961321; doi:10.3389/fcimb.2022.776996)
Supplement: Supplementary Table 3 — Differentially expressed genes of intracellular P. gingivalis compared with P. gingivalis cultured in medium. [file Table_3.xls]

## Sheet: Table S2-DEG-Pg
Table S3 DEG of Intracellular P. gingivalis compared with P. gingivalis cultured in medium
Gene ID	uniprotAc	S_1	S_2	S_3	J_1	J_2	J_3	logFC	PValue	FDR
PGN_RS01035	A0A174I2V0,Cell wall-associated hydrolase	29383.3	22606.5	18717.2	80.4759	71.974	61.5619	8.4295	2.33e-11	9.55e-09
PGN_RS02110	A0A174I2V0,Cell wall-associated hydrolase	40516.3	25449.7	16693.7	100.686	89.3295	84.9554	8.34648	1.15e-10	2.69e-08
PGN_RS06145	B2RGT0,Conserved protein found in conjugate transposon TraQ	3639.94	1316.16	1058.09	8.54223	7.0467	9.56538	8.09376	2.05e-13	1.05e-10
PGN_RS04660	-	2553.11	1777.97	2144.03	3.99444	13.6298	8.94576	7.88898	1.09e-07	7.72e-06
PGN_RS06670	A0A174I2V0,Cell wall-associated hydrolase	45603.2	22536.5	25686.9	148.543	145.633	128.107	7.88545	2.68e-10	4.01e-08
PGN_RS02840	B2RIB9,Putative conserved protein found in conjugate transposon TraM	1994.5	99.2115	119.637	2.89759	4.12868	5.36614	7.82441	0.00155686	0.0158861
PGN_RS06330	B2RKE9,Probable ABC transporter membrane protein	1973.25	1755.87	3130.04	8.74716	12.0391	12.2916	7.61369	1.18e-16	2.42e-13
PGN_RS02790	B2RIB0,Uncharacterized protein	615.989	0	1551.87	3.85496	3.75824	2.69793	7.25677	8.4e-07	4.65e-05
PGN_RS00325	B2RGU3,Probable conserved protein found in conjugate transposon TraA	174.572	182.356	0	0.819373	0.99852	1.14689	7.18784	5.91e-06	0.000224564
PGN_RS10150	B2RHG0,Uncharacterized protein	399.252	0	502.92	1.40545	1.82692	3.67218	6.78811	0.000122796	0.002544
PGN_RS00300	C3J972,Uncharacterized protein	422.738	0	0	1.73615	0.967194	2.22182	6.77407	5.54e-05	0.00138519
PGN_RS10060	E1WKB4,Uncharacterized protein	292.665	305.715	0	4.12097	2.00879	0.769093	6.65521	0.000951672	0.0114145
PGN_RS00440	I1YVQ6,DNA binding domain protein, excisionase family	0	668.941	1613.33	7.01335	3.90708	7.85338	6.46558	2.97e-06	0.000124417
PGN_RS10125	B2RGQ2,Uncharacterized protein	567.359	592.658	0	6.65741	5.1923	4.47288	6.40603	0.000731884	0.00950059
PGN_RS06940	-	1486.87	0	3745.89	6.9788	17.0093	25.3977	6.29883	7.77e-05	0.00181051
PGN_RS10165	A0A246EV36,Uncharacterized protein	378.239	0	0	0.887654	1.29808	3.97589	6.29154	0.00257278	0.0229425
PGN_RS07315	B2RL07,Carbonic anhydrase	354.891	370.716	670.56	4.37252	5.27777	6.76147	6.27764	4.33e-09	5.22e-07
PGN_RS01015	A5ZLI4,Uncharacterized protein	27977.2	13188.4	19760.6	250.127	357.764	215.383	6.27502	2.08e-10	3.88e-08
PGN_RS06175	B2RGS4,Uncharacterized protein	405.828	317.944	639.004	7.14301	5.91923	5.19907	6.1112	4.17e-11	1.42e-08
PGN_RS00270	B2RGT2,Probable conserved protein found in conjugate transposon	110.562	0	278.54	1.29734	1.01183	1.74328	6.11042	0.00130011	0.0139609
PGN_RS09715	A0A174I2V0,Cell wall-associated hydrolase	12114.7	6758.63	5733.18	105.137	168.144	137.899	6.01485	2.73e-10	4.01e-08
PGN_RS09295	B2RM88,Uncharacterized protein	329.994	459.612	831.357	8.00248	9.06004	6.93753	5.8959	1.81e-08	1.85e-06
PGN_RS04430	A0A1R4DY52,Transcriptional regulator	0	312.792	754.38	1.40545	4.79567	7.08206	5.84964	0.00277599	0.0245412
PGN_RS10420	B2RJB4,Partial transposase in ISPg2	303.657	0	765.005	5.70099	4.16847	3.98989	5.78965	0.0017407	0.0173451
PGN_RS04040	B2RJ19,Uncharacterized protein	359.327	0	452.628	5.48127	3.69952	3.30496	5.78542	0.000338922	0.00574487
PGN_RS04110	B2RJ36,Type III restriction enzyme, res subunit	731.234	369.601	831.964	10.9607	11.7651	11.6536	5.78046	8.57e-14	5.86e-11
PGN_RS06690	A5ZLI4,Uncharacterized protein	21014.3	5520.71	9193.46	213.607	309.205	203.258	5.76486	2.1e-09	2.69e-07
PGN_RS02755	B2RIA4,Uncharacterized protein	265.03	288.885	406.422	5.24622	5.24642	6.41966	5.76434	1.73e-14	1.78e-11
PGN_RS04195	B2RJ52,Uncharacterized protein	428.337	298.291	359.704	8.37687	6.53336	5.62813	5.7454	2.21e-06	9.84e-05
PGN_RS04060	B2RJ23,Uncharacterized protein	0	0	1075.55	6.01144	1.95354	2.80478	5.6565	0.00484594	0.0343911
PGN_RS07345	B2RL13,Putative ABC transport system exported protein	235.367	98.345	355.777	3.86653	4.95423	3.46372	5.65246	6.63e-08	5.24e-06
PGN_RS02855	B2RIC2,Conserved transmembrane protein found in conjugate transposon TraJ	393.185	0	165.092	3.69092	2.39888	6.02729	5.63768	3.38e-05	0.000924328
PGN_RS10040	B2RGQ2,Uncharacterized protein	862.385	450.42	0	3.03578	11.8385	19.2632	5.61697	0.00114789	0.0127953
PGN_RS00280	B2RGT4,Conserved protein found in conjugate transposon TraM	141.84	98.7763	0	1.22052	1.73077	3.47891	5.57477	5.43e-05	0.00137516
PGN_RS02780	B2RIA8,Uncharacterized protein	156.988	163.988	131.833	2.57894	2.87341	4.53802	5.57063	1.32e-06	6.58e-05
PGN_RS09965	B2RLU9,Uncharacterized protein	182.194	126.879	306.002	4.41827	3.61267	4.14949	5.50641	9.13e-07	4.93e-05
PGN_RS05120	H2CIA9,Uncharacterized protein	384.993	134.054	323.306	4.51753	6.16586	8.43103	5.45188	2.2e-05	0.000694846
PGN_RS02200	A0A0K2J2U0,DNA-binding protein, histone-like, putative	138.203	433.096	348.175	5.83803	6.64016	7.99002	5.44223	1.27e-05	0.00042731
PGN_RS00720	-	839.985	877.442	0	19.7128	9.60913	19.8666	5.44012	0.00261217	0.0231929
PGN_RS04050	F5XCK9,Uncharacterized protein	567.359	0	0	4.66019	7.13942	5.21836	5.40175	0.0035402	0.0286994
PGN_RS04405	B2RJ96,Uncharacterized protein	325.019	169.756	409.412	7.50046	6.81653	5.83647	5.40109	1.99e-08	1.94e-06
PGN_RS00375	B2RGV4,Probable tetracycline resistance element mobilization regulatory protein RteC	0	206.615	0	1.39256	0.90508	3.63849	5.39328	0.0315446	0.121674
PGN_RS06140	B2RGT1,Probable conserved protein found in conjugate transposon TraP	378.239	316.084	190.58	7.81136	8.13461	7.3554	5.38875	8.44e-08	6.41e-06
PGN_RS02730	R5M7M5,Uncharacterized protein	760.928	794.859	0	12.5003	19.1504	15.9971	5.33757	0.00234906	0.021605
PGN_RS00305	B2RGT9,Conserved protein found in conjugate transposon TraG	51.7017	81.0108	65.1263	1.39534	1.65606	1.97007	5.31884	4.16e-06	0.000170769
PGN_RS05140	B2RJP5,Uncharacterized protein	150.241	78.4704	378.504	2.99699	3.78115	5.92228	5.27987	3.26e-05	0.000903017
PGN_RS05125	B2RJP2,Uncharacterized protein	191.925	133.656	483.519	4.95453	6.00119	6.55669	5.26473	6.8e-07	4.1e-05
PGN_RS08650	B2RLV0,Uncharacterized protein	185.061	579.94	0	6.7317	10.3735	8.02431	5.22712	2.61e-06	0.000111478
PGN_RS06160	B2RGS7,Uncharacterized protein	210.852	165.191	265.601	5.69054	5.90958	5.1254	5.20639	2.17e-07	1.39e-05
PGN_RS04070	A0A0A2GD58,Uncharacterized protein	359.327	0	0	4.21636	2.46634	5.66565	5.19504	0.030926	0.120678
PGN_RS01410	G1UBT8,C-terminal domain of Arg-and Lys-gingipain proteinase	366.66	153.204	738.984	8.60481	10.2345	10.4063	5.19191	9.24e-08	6.77e-06
PGN_RS03745	B2RIV9,Uncharacterized protein	201.492	0	507.62	5.20149	3.22699	5.8245	5.18997	0.00371668	0.0294331
PGN_RS02295	B2RI04,Partial transposase in ISPg4	0	304.338	733.991	5.81174	8.33224	7.27347	5.14135	0.000167416	0.00320906
PGN_RS00245	B2RGS7,Uncharacterized protein	263.565	165.191	265.601	5.93795	5.42716	8.17294	5.13933	2.01e-07	1.33e-05
PGN_RS00400	B2RGV8,DNA topoisomerase I	455.485	158.599	382.502	11.402	7.71167	9.49595	5.12977	2.64e-10	4.01e-08
PGN_RS04590	A0A0K2J4Z9,Uncharacterized protein	229.358	239.585	0	6.4591	3.67328	7.83547	5.03297	0.00416179	0.0314975
PGN_RS07710	B2RL93,Transposase in ISPg1	119.114	62.2127	0	1.53746	2.99777	2.50415	5.02873	0.000847311	0.0104673
PGN_RS04445	B2RJA4,Uncharacterized protein	123.551	64.5301	311.263	1.88468	5.08816	5.51954	5.02352	0.000106168	0.0023165
PGN_RS00265	B2RGT1,Probable conserved protein found in conjugate transposon TraP	0	0	190.58	0.710124	0.692307	1.59036	5.0173	0.039306	0.140959
PGN_RS02735	A0A0B7H4W5,Transposase	287.462	0	724.205	4.0477	9.20769	9.82046	5.01289	0.0053466	0.0367982
PGN_RS02860	B2RIC3,Putative conserved protein found in conjugate transposon TraI	310.956	0	261.132	6.56779	5.92871	4.35819	4.9973	0.000280596	0.0049179
PGN_RS00860	B2RH60,Uncharacterized protein	0	592.658	0	9.32037	4.54327	8.94576	4.98434	0.00593239	0.0391031
PGN_RS02090	A5ZLI4,Uncharacterized protein	18120.2	4031	4755.24	330.845	401.813	255.616	4.97235	6.77e-07	4.1e-05
PGN_RS05130	B2RJP3,Uncharacterized protein	127.572	133.26	321.393	4.4908	4.81594	6.70491	4.96656	1.03e-05	0.000362557
PGN_RS06155	B2RGS8,Uncharacterized protein	159.701	166.822	0	2.62351	4.75	5.87549	4.9526	0.0045587	0.0330009
PGN_RS01560	B2RHJ9,Uncharacterized protein	0	199.301	0	1.79102	3.92869	2.00554	4.93366	0.036106	0.133189
PGN_RS04505	B2RJB8,Transposase in ISPg3	71.6267	0	0	1.00856	0.655507	1.31759	4.92791	0.0363798	0.133719
PGN_RS00495	B2RHX8,Transposase in ISPg3	197.795	0	0	3.4814	2.48897	2.33903	4.926	0.00596747	0.0391031
PGN_RS03920	U2LFR5,Uncharacterized protein	347.736	0	876.054	9.79283	6.36476	13.7072	4.92039	0.00555997	0.0377629
PGN_RS10580	U2KZF9,Uncharacterized protein	489.991	511.841	0	14.9489	12.3317	14.1641	4.9151	0.00362984	0.0291953
PGN_RS05985	B2RK70,Uncharacterized protein	140.2	65.0896	78.4904	3.50957	3.27895	3.31588	4.91454	1.61e-08	1.74e-06
PGN_RS10500	A0A254MV02,Uncharacterized protein	559.99	877.442	0	19.0557	23.7025	16.9234	4.90824	5.68e-05	0.00140336
PGN_RS00355	B2RGU9,Uncharacterized protein	52.3292	382.638	131.833	7.61401	5.6271	6.73827	4.90812	1.59e-06	7.65e-05
PGN_RS02205	U2K7K5,Uncharacterized protein	144.695	0	364.533	4.75401	3.31053	4.56294	4.88821	0.00472355	0.0337561
PGN_RS02830	B2RIB7,Putative conserved protein found in conjugate transposon TraO	221.124	230.985	0	5.44883	4.30029	9.58802	4.88658	0.000358568	0.00593083
PGN_RS10020	B2RJQ0,Putative DNA methylase	279.995	292.481	705.394	11.1706	9.60913	16.9234	4.85709	0.000756551	0.00969804
PGN_RS08620	U2JGL0,Uncharacterized protein	119.114	248.851	0	4.4726	5.99553	5.32133	4.85652	0.000777048	0.00989891
PGN_RS02305	B2RI06,Probable immunoreactive 23 kDa antigen	102.665	107.243	517.289	6.74617	6.10714	5.66565	4.85329	0.000156	0.00307649
PGN_RS10895	B2RM60,Uncharacterized protein	0	388.293	0	7.85115	4.25232	3.90734	4.8494	0.0380763	0.138465
PGN_RS09850	-	0	3217.29	1939.83	27.1052	47.5652	99.1489	4.84292	0.000605061	0.0083615
PGN_RS06590	-	1724.77	0	4345.23	52.6202	55.2461	49.8577	4.84175	0.000293279	0.00505475
PGN_RS07350	B2RL14,Putative ABC transport membrane protein	206.51	129.431	260.131	6.05799	6.8982	7.21773	4.82391	4.85e-10	6.63e-08
PGN_RS00250	B2RGS8,Uncharacterized protein	159.701	0	402.336	4.12266	6.21153	4.19678	4.82266	0.00511154	0.0354181
PGN_RS10730	B2RL33,Uncharacterized protein	598.878	0	754.38	11.2436	12.3317	18.0986	4.81647	0.00126938	0.0137751
PGN_RS04015	A0A1R3T7N6,Uncharacterized protein	1679.97	877.442	0	49.2821	36.5147	33.1109	4.76456	0.00106877	0.0125979
PGN_RS05160	B2RJQ0,Putative DNA methylase	139.544	72.8835	58.5926	3.384	4.62938	3.23926	4.74778	7.46e-07	4.37e-05
PGN_RS00345	B2RGU7,Putative conserved protein found in conjugate transposon TraA	0	0	416.21	1.7447	2.64589	3.69027	4.74372	0.00963884	0.0543959
PGN_RS04410	B2RJ97,Putative DNA primase	218.51	76.0845	0	3.93147	4.66606	5.74221	4.71894	0.000352134	0.00587176
PGN_RS02820	B2RIB5,Uncharacterized protein	187.068	48.8525	117.821	4.28038	4.38699	5.53046	4.69103	2.78e-05	0.000803924
PGN_RS06345	B2RKF2,Uncharacterized protein	115.292	60.2166	435.685	6.22307	4.87993	6.81696	4.67073	2.95e-05	0.000840144
PGN_RS05990	B2RK74,Uncharacterized protein	295.337	0	744.046	11.0896	9.45995	10.0895	4.64027	0.00581263	0.0388982
PGN_RS01565	B2RHK0,DNA-binding protein histone-like family	138.203	433.096	0	6.48671	8.53735	13.8009	4.62702	0.000540315	0.00759032
PGN_RS02195	B2RHY3,Transposase in ISPg3	143.253	0	0	1.84903	2.1304	3.57632	4.62143	0.00948794	0.0537562
PGN_RS05145	B2RJP6,Uncharacterized protein	278.189	0	350.422	6.69177	6.84212	9.32091	4.59214	8.31e-05	0.00191475
PGN_RS10670	A0A254MS18,Uncharacterized protein	468.687	0	1180.77	10.9992	17.6933	22.7858	4.58791	0.000700231	0.00914761
PGN_RS05355	B2RH84,Transposase in ISPg1	59.557	0	0	0.698844	1.0901	1.40859	4.57204	0.0466332	0.158615
PGN_RS09695	A5ZLI4,Uncharacterized protein	5326.99	1796.42	2641.8	120.388	194.141	134.366	4.56875	2.11e-08	1.97e-06
PGN_RS07340	B2RL12,Putative cation efflux system	85.3002	133.656	161.173	4.65426	4.78144	6.05233	4.54091	6e-08	5.12e-06
PGN_RS04435	B2RJA2,Uncharacterized protein	106.996	279.417	134.778	6.27746	8.44555	9.27873	4.52202	4.61e-06	0.000185438
PGN_RS04390	B2RJ93,Uncharacterized protein	0	209.498	252.63	4.70663	6.65339	5.79741	4.50099	0.00150812	0.0154658
PGN_RS10480	F5X9I5,Uncharacterized protein	0	672.269	810.677	15.8585	18.4056	21.1405	4.49428	0.00150155	0.0154658
PGN_RS10320	A0A1R4AD02,Sensor histidine kinase	0	326.391	787.179	12.4658	6.43394	17.2433	4.49021	0.0102357	0.0564338
PGN_RS04115	B2RJ37,DNA methylase N-4/N-6	158.236	123.969	0	5.19889	4.79693	5.92554	4.48742	2.17e-05	0.000694846
PGN_RS02865	B2RIC4,Uncharacterized protein	0	144.365	348.175	3.24335	5.37537	7.62684	4.46786	0.00923894	0.0530813
PGN_RS00225	B2RGS3,Probable anti-restriction protein	0	381.712	0	10.2908	5.57366	5.12149	4.46708	0.0033552	0.0280878
PGN_RS05820	B2RK34,Uncharacterized protein	301.956	63.084	0	6.51941	7.59938	7.30028	4.4589	9.58e-05	0.0021591
PGN_RS10415	A0A0E4FMU8,Uncharacterized protein	615.989	321.729	0	21.6841	16.9121	16.1876	4.44034	0.00162108	0.0164596
PGN_RS01540	W1RB15,Uncharacterized protein	7281.73	894.874	359.704	98.8471	173.787	234.505	4.41464	0.00978191	0.0547744
PGN_RS08955	A0A212GB09,Uncharacterized protein	791.179	826.459	996.612	45.0261	46.6116	30.6673	4.39409	9.92e-07	5.09e-05
PGN_RS08700	B2RLW0,Transposase in ISPg3	143.253	74.8206	180.45	5.7152	4.75242	7.34087	4.39145	0.000380312	0.00623283
PGN_RS02210	U2JPR1,Uncharacterized protein	461.992	0	0	7.22804	8.1037	13.7594	4.37349	0.00412517	0.031336
PGN_RS02770	B2RIA7,Uncharacterized protein	157.657	41.1718	297.89	6.75234	7.21417	6.21461	4.36903	8.6e-06	0.000315106
PGN_RS05155	B2RJP8,Uncharacterized protein	188.706	0	237.704	4.31785	6.79999	7.06657	4.36413	0.000148857	0.00296414
PGN_RS03560	A0A1R4AD28,Uncharacterized protein	140.821	191.23	177.385	8.36111	8.11912	8.91849	4.32498	1.29e-10	2.69e-08
PGN_RS00365	A0A212GAL8,Permease of the drug/metabolite transporter	291.346	0	0	4.78614	7.99895	6.50784	4.28685	0.0120524	0.0627396
PGN_RS06150	B2RGS9,Probable lysozyme	0	130.936	315.787	6.76578	4.58855	5.27037	4.28229	0.00897095	0.0527204
PGN_RS02835	B2RIB8,Conserved protein found in conjugate transposon TraN	138.203	144.365	348.175	9.89223	9.16974	8.89798	4.27626	3.46e-05	0.00093371
PGN_RS08635	B2RLU7,Uncharacterized protein	83.5644	174.581	0	4.90274	4.58855	7.24676	4.27225	0.00220785	0.0206772
PGN_RS00220	B2RGS2,Uncharacterized protein	310.21	162.022	781.516	20.3841	18.8081	13.4508	4.26919	0.000160844	0.00314182
PGN_RS04595	T2NBH2,Uncharacterized protein	326.661	0	822.96	14.5656	14.9475	15.4518	4.23961	0.00901362	0.0528198
PGN_RS00410	B2RGW0,Putative DNA methylase	141.452	147.759	296.967	10.8164	8.89988	8.58056	4.22851	7.67e-11	2.25e-08
PGN_RS01595	B2RHK6,Uncharacterized protein	0	166.822	402.336	4.87224	6.9423	10.4919	4.22142	0.0118086	0.0617843
PGN_RS07320	B2RL08,Uncharacterized protein	181.682	0	152.571	5.54285	4.98811	7.32078	4.15398	0.0011412	0.0127953
PGN_RS09285	B2RM86,Uncharacterized protein	149.72	52.1319	125.73	7.02726	6.62259	4.85252	4.13527	0.000215488	0.00398168
PGN_RS06805	B2RHY3,Transposase in ISPg3	214.88	0	0	3.36188	5.08018	7.71733	4.11959	0.00640996	0.0406343
PGN_RS00370	B2RGV3,Uncharacterized protein	124.622	130.179	0	6.58044	5.70253	6.22239	4.11827	0.000684334	0.00905528
PGN_RS01080	Q50HT6,Uncharacterized protein	196.592	136.906	165.092	11.5341	6.74684	11.3657	4.10768	0.0001	0.00222916
PGN_RS04420	B2RJ99,Putative mobilization protein	0	71.7229	345.958	4.1895	5.8124	5.77391	4.09622	0.00329423	0.027784
PGN_RS09005	A0A212GB26,Uncharacterized protein	116.539	121.735	293.597	9.84577	7.46569	9.80004	4.06798	0.0020677	0.0195431
PGN_RS10545	B2RK38,Uncharacterized protein	0	190.051	0	5.76414	2.49756	5.73737	4.06068	0.0187481	0.0860234
PGN_RS10230	B2RI19,Uncharacterized protein	493.732	343.832	414.621	16.9942	22.969	39.3568	4.02348	0.000197727	0.00368672
PGN_RS10335	F5X9P2,Uncharacterized protein	291.346	304.338	0	12.3072	12.665	22.2032	4.00116	0.0136188	0.0684613
PGN_RS03355	B2RIM7,Uncharacterized protein	0	145.767	175.778	3.76607	7.34316	5.86734	3.99931	0.00404038	0.030806
PGN_RS04450	B2RJA5,Uncharacterized protein	158.656	55.2437	0	5.46093	6.77589	5.00319	3.99156	0.00114477	0.0127953
PGN_RS07850	B2RLC3,Uncharacterized protein	418.633	0	527.334	15.228	13.8882	23.1026	3.97965	0.00447093	0.0326518
PGN_RS04030	B2RJ18,Uncharacterized protein	140.913	147.196	710.005	12.2357	14.1855	20.737	3.97447	0.00103039	0.0122158
PGN_RS06335	B2RKF0,Uncharacterized protein	370.804	276.671	133.453	25.1117	18.4218	13.0853	3.9729	1.6e-06	7.65e-05
PGN_RS04910	B2RJJ9,Uncharacterized protein	1479.58	386.39	266.252	58.781	59.4824	52.9072	3.89564	9.8e-07	5.09e-05
PGN_RS00480	A0A0E2LRC9,Transcriptional regulator, BlaI/MecI/CopY family	339.522	177.331	0	16.7326	12.4288	15.614	3.87929	0.00378589	0.029851
PGN_RS04875	B2RJJ2,Uncharacterized protein	110.846	173.684	0	8.06419	8.24228	8.01056	3.87495	0.000382904	0.00623283
PGN_RS00230	B2RGS4,Uncharacterized protein	152.186	105.981	255.602	14.7622	10.6778	6.66547	3.85271	0.000103531	0.00228325
PGN_RS00360	B2RGV0,Putative mobilization protein TraG family	193.071	67.2269	0	8.23134	6.92049	8.37163	3.82766	7.64e-05	0.00180182
PGN_RS06385	T2NEW5,Uncharacterized protein	209.317	437.301	0	21.614	13.4093	23.1026	3.79987	0.00491828	0.0346646
PGN_RS01100	B2RHA3,Putative DNA-binding protein histone-like family	0	278.037	335.28	9.68201	11.5705	16.0876	3.79693	0.00500534	0.0348945
PGN_RS09705	-	0	913.014	2201.97	36.9216	75.9901	50.5315	3.795	0.0185713	0.0855947
PGN_RS01455	U2K8I9,Uncharacterized protein	519.509	0	0	11.5823	20.2062	17.7478	3.76862	0.0219913	0.0965827
PGN_RS01110	Q50HU0,Uncharacterized protein	109.163	171.046	0	9.60689	7.61757	8.60605	3.76481	0.000527568	0.00752248
PGN_RS04190	B2RJ51,SNF2-related helicase	111.592	209.823	224.908	14.4037	11.5913	12.3166	3.76335	4.48e-08	4e-06
PGN_RS08615	B2RLU2,Uncharacterized protein	72.3477	43.185	130.19	4.9238	5.60425	5.67651	3.75851	1.64e-07	1.12e-05
PGN_RS07325	B2RL09,Uncharacterized protein	122.847	128.325	309.489	12.1085	12.3669	11.6218	3.74051	0.000115634	0.002445
PGN_RS08210	B2RLK1,Transposase in ISPg1	59.6119	62.27	0	4.19693	3.54608	3.75969	3.74035	0.0145021	0.0714031
PGN_RS05005	B2RJL8,Alpha-amylase	2556.63	279.021	384.533	94.3867	97.868	105.391	3.71635	0.0114381	0.0606192
PGN_RS06340	B2RKF1,Uncharacterized protein	0	133.656	161.173	4.50412	6.58668	8.06977	3.70352	0.00599369	0.0391499
PGN_RS00855	A0A0E2LNZ2,Uncharacterized protein	273.897	204.365	98.576	19.3754	15.935	15.2181	3.70194	1.64e-06	7.66e-05
PGN_RS06355	B2RKF4,Probable branched chain amino acid ABC transporter ATP-binding protein	175.281	0	0	5.55325	6.41651	5.75777	3.68122	0.0212413	0.0938922
PGN_RS00475	B2RGX5,1,4-dihydroxy-2-naphthoate octaprenyltransferase	509.856	152.169	366.996	25.2982	35.4954	24.1173	3.63485	9.76e-06	0.000351204
PGN_RS01095	A0A212G9V8,Coenzyme F390 synthetase	145.346	50.609	122.057	7.39047	7.64844	10.6947	3.62314	0.000661207	0.00892195
PGN_RS09090	W1R7M1,ABC transporter ATP-binding protein	294.832	461.969	464.234	33.7309	32.3787	31.7664	3.60595	6.47e-09	7.37e-07
PGN_RS01815	B2RHQ6,Uncharacterized protein	2214.23	2434.7	6459.12	310.962	276.231	206.413	3.60437	1.31e-10	2.69e-08
PGN_RS01105	Q50HT1,Uncharacterized protein	0	621.269	0	16.7491	22.4522	25.007	3.57082	0.00381507	0.029851
PGN_RS00850	U2JKQ1,Uncharacterized protein	192.784	100.69	0	11.8385	9.48311	10.9767	3.53323	6.99e-05	0.0016661
PGN_RS05835	B2RK37,Putative ATP-binding protein	81.0512	0	255.241	6.4672	7.2785	7.50805	3.52839	0.00012706	0.00258913
PGN_RS10105	B2RH51,Uncharacterized protein	199.626	417.056	0	23.8927	21.0096	22.0331	3.52776	0.00566609	0.0382275
PGN_RS09015	W1RBW7,Uncharacterized protein	87.6407	0	220.794	4.93622	7.82012	7.13964	3.52714	0.0230805	0.10008
PGN_RS00415	B2RGW1,Uncharacterized protein	33.8456	0	85.2674	1.9063	3.02001	3.11299	3.4637	0.0256688	0.106788
PGN_RS07760	B2RLA6,Uncharacterized protein	64.9386	67.8343	0	4.41956	5.79442	5.11956	3.45355	0.0207203	0.0925867
PGN_RS10915	B2RMJ9,Uncharacterized protein	226.943	474.126	0	29.8252	27.5192	23.259	3.44397	0.00667225	0.0417219
PGN_RS00395	B2RGV7,Uncharacterized protein	46.3648	145.297	350.422	15.995	14.4268	9.50367	3.41318	0.000227905	0.00413658
PGN_RS04425	B2RJA0,Uncharacterized protein	178.918	0	0	7.34801	6.14028	8.46321	3.40659	0.0305432	0.119871
PGN_RS05135	B2RJP4,Uncharacterized protein	59.8878	0	150.876	4.63799	3.69952	6.60992	3.39289	0.0296533	0.117638
PGN_RS01090	Q50HT4,Uncharacterized protein	183.226	0	153.868	12.4699	9.78154	8.667	3.3717	0.00430381	0.0320986
PGN_RS02750	B2RIA3,Uncharacterized protein	147.669	0	0	7.45083	4.8989	6.20893	3.36858	0.0331786	0.126017
PGN_RS01115	Q50HU3,Uncharacterized protein	186.394	129.804	0	12.6855	11.7986	14.5315	3.36632	0.00126234	0.0137751
rrf	A0A1R3TBR3,Uncharacterized protein	1019.71	1673.86	1467.98	111.449	143.981	148.149	3.35879	6.65e-08	5.24e-06
PGN_RS01445	A0A0E2LRK4,Uncharacterized protein	207.304	216.548	522.263	22.8656	27.5092	28.873	3.35714	0.00614559	0.0396194
PGN_RS06680	-	0	3652.05	0	133.328	199.974	107.954	3.34406	0.00652112	0.041027
PGN_RS01405	B2RHG8,Receptor antigen B	128.331	0	431.074	16.9658	11.0594	11.3538	3.34175	0.000745162	0.00961212
PGN_RS10920	Q7MVZ0,Uncharacterized protein	232.658	243.032	0	17.4721	18.6307	23.8446	3.33071	0.0249723	0.104982
PGN_RS04065	A0A1R4AE95,Uncharacterized protein	310.956	0	391.697	29.5551	17.0747	14.3003	3.3203	0.0145173	0.0714031
PGN_RS02275	B2RHZ9,Uncharacterized protein	314.739	164.387	396.462	31.3919	24.8435	27.2944	3.29785	0.00255105	0.0229225
PGN_RS00385	B2RGV5,Putative Na driven multidrug efflux pump	47.593	49.7152	0	2.01045	4.46446	6.12841	3.29779	0.0422091	0.147732
PGN_RS01380	U2K8Z3,Uncharacterized protein	0	485.068	0	19.4601	17.6059	24.0572	3.27022	0.00127952	0.013812
PGN_RS07310	A0A0E2LNN0,Uncharacterized protein	224.579	234.594	0	16.8654	15.9285	27.7381	3.26835	0.0316977	0.121745
PGN_RS02100	-	874.039	4565.07	0	166.147	305.96	231.985	3.25655	0.00126819	0.0137751
PGN_RS10285	A0A0K2J5H2,Uncharacterized protein	0	206.615	498.306	12.9972	19.4592	22.3507	3.2361	0.032662	0.124516
PGN_RS09020	B2RM27,Site-specific DNA-methyltransferase	153.997	0	193.983	10.1193	10.7462	11.5336	3.22544	0.0109817	0.0588077
PGN_RS01385	A0A1R4AE78,Putative lipoprotein	241.159	251.913	729.065	23.7701	33.9881	52.9808	3.21056	5.25e-06	0.000203109
PGN_RS04375	B2RJ91,Tyrosine type site-specific recombinase	102.421	0	129.015	5.64852	7.85012	8.61286	3.19062	0.0130157	0.0659139
PGN_RS00845	A0A0E2LP79,Uncharacterized protein	332.417	49.6057	119.637	18.1656	20.1002	23.2117	3.19021	0.000181382	0.00341297
PGN_RS00835	W1R8U7,Major fimbrial subunit protein type Ib	112.29	58.6484	141.446	12.9126	9.76261	9.44275	3.18917	0.00338251	0.0281163
PGN_RS05115	B2RJP1,Uncharacterized protein	118.135	61.7014	148.809	9.84202	10.9465	13.6596	3.16574	0.00345084	0.028539
PGN_RS09980	B2RM57,Uncharacterized protein	207.804	162.802	0	17.6782	19.2553	16.9287	3.1262	0.000479551	0.00723205
PGN_RS06370	A0A0K2J4X6,Uncharacterized protein	196.712	82.1934	396.462	21.328	24.3034	20.5742	3.11859	2.72e-05	0.000803924
PGN_RS10610	B2RKF5,Uncharacterized protein	236.919	247.484	0	15.0121	25.4765	31.7525	3.09238	0.0414094	0.146359
PGN_RS10315	T2NET3,Uncharacterized protein	497.53	0	0	21.4061	28.8373	26.1492	3.08849	0.0188378	0.0862416
PGN_RS04440	B2RJA3,Uncharacterized protein	102.017	106.566	171.342	15.1629	12.993	13.9407	3.07701	0.000119757	0.00250634
PGN_RS00810	W1R9I7,AraC family transcriptional regulator	409.36	427.614	171.884	45.6327	49.9513	43.5681	3.03979	1.12e-05	0.000382537
PGN_RS02300	B2RI05,Uncharacterized protein	0	159.723	128.405	7.89446	13.0605	12.8582	2.96861	0.00831944	0.0497469
PGN_RS06055	B2RK88,Uncharacterized protein	90.2076	471.151	681.783	45.9389	39.833	49.5448	2.96605	0.000146133	0.00293841
PGN_RS07265	B2RKZ6,Uncharacterized protein	409.36	783.959	515.652	72.2118	55.7269	95.7423	2.96531	1.83e-06	8.36e-05
PGN_RS05805	B2RK31,Putative transport multidrug efflux protein	336.119	150.474	483.878	34.4821	39.7691	43.7858	2.91582	1.32e-05	0.00043683
PGN_RS09290	B2RM87,Probable CRISPR-associated helicase Cas3 core	91.4835	95.5629	0	11.3788	11.5817	8.5746	2.90571	0.00165309	0.0167019
PGN_RS01615	T2ND23,Uncharacterized protein	103.652	324.822	0	20.4331	23.0034	28.873	2.88653	0.00783042	0.0475154
PGN_RS06365	B2RKF7,Probable para-aminobenzoate synthase component I	107.798	0	814.73	23.0213	32.5557	22.9459	2.86841	0.0116985	0.0613649
PGN_RS08000	A0A212G9B0,Macrolide ABC transporter ATP-binding protein	192.497	100.54	0	17.6184	17.3965	16.4405	2.86504	0.0168657	0.0791568
PGN_RS01085	Q50HT5,Uncharacterized protein	160.893	56.0224	135.113	11.7051	15.0926	21.9861	2.84928	0.00434646	0.0322992
PGN_RS10765	A0A254MV12,Uncharacterized protein	0	357.476	431.074	20.881	24.6634	48.5627	2.82977	0.031255	0.12101
PGN_RS07335	B2RL11,Probable cation efflux system protein	58.7456	0	147.998	6.89323	6.9891	7.87325	2.82331	0.0486553	0.163326
PGN_RS06060	B2RK91,Uncharacterized protein	1259.5	232.175	373.301	109.712	104.417	104.162	2.75197	4.25e-05	0.00111838
PGN_RS06215	B2RKC4,Probable transcriptional regulator	1506.35	491.725	237.185	158.417	145.396	98.9633	2.74145	5.38e-05	0.00137516
PGN_RS05900	A0A212G6D2,Uncharacterized protein	148.687	62.1269	74.9177	15.9815	15.0362	15.5512	2.738	0.000510192	0.00752248
PGN_RS04870	B2RJJ1,Uncharacterized protein	331.687	173.238	417.81	43.9799	47.4297	40.967	2.71266	0.007426	0.0457379
PGN_RS02190	A0A1R4DYE0,Uncharacterized protein	42.3568	0	213.42	9.84093	7.1713	8.79344	2.69825	0.028104	0.113691
PGN_RS06675	-	0	2632.32	0	161.645	194.104	154.518	2.66843	0.0301468	0.118678
PGN_RS01000	B2RH87,Uncharacterized protein	334.258	174.581	421.049	34.5153	43.5912	63.6837	2.62689	0.0125641	0.0642616
PGN_RS02760	B2RIA5,Uncharacterized protein	130.664	0	0	8.27939	9.16783	10.759	2.59796	0.0377392	0.137483
PGN_RS09120	A0A1R4DPX4,CRISPR-associated endoribonuclease Cas2	0	696.526	0	54.2476	51.361	39.1339	2.56636	0.0364598	0.133773
PGN_RS08625	B2RLU4,Uncharacterized protein	146.002	152.512	367.824	35.6344	26.0553	36.4494	2.54238	0.025832	0.10725
PGN_RS07990	B2RLF3,Uncharacterized protein	300.632	44.8626	0	28.1203	28.2008	22.5723	2.50775	0.00329481	0.027784
PGN_RS00830	B2RH53,60 kDa protein	219.548	183.47	110.622	26.1741	30.44	44.4252	2.49545	0.000518646	0.00752248
PGN_RS03430	B2RIP3,Probable ABC transporter permease protein	81.872	114.03	137.507	17.9329	17.1083	22.0889	2.48508	0.000442719	0.00687892
PGN_RS01120	B2RHA7,Uncharacterized protein	0	193.313	233.113	25.1896	17.3597	22.1276	2.4782	0.0351652	0.130659
PGN_RS05445	A0A0K2J3X9,NADPH-dependent 7-cyano-7-deazaguanine reductase	834.566	0	0	78.6691	63.0111	55.9254	2.46578	0.0148143	0.0725157
PGN_RS07545	B2RL55,Endonuclease MutS2	769.071	374.904	258.337	98.6056	103.111	92.7657	2.43207	2.54e-06	0.000110646
PGN_RS09625	B2RMF6,ATP-dependent RNA helicase	570.172	148.899	269.332	70.9185	78.76	54.2217	2.40726	6.9e-05	0.00166563
PGN_RS01125	B2RHA8,UDP-N-acetylglucosamine 2-epimerase	278.548	58.1938	140.35	27.0631	31.8649	38.7958	2.3887	0.00361837	0.0291953
PGN_RS02765	B2RIA6,DNA topoisomerase I	31.0657	0	234.793	10.1338	11.4433	10.8578	2.34849	0.0261479	0.108216
PGN_RS05955	B2RK64,Uncharacterized protein	336.869	117.297	0	34.785	38.6651	42.935	2.32766	0.00349424	0.0286184
PGN_RS07030	F5XBC9,S-ribosylhomocysteine lyase	134.748	140.756	678.942	46.1691	49.0186	46.3875	2.32452	0.0170898	0.0800256
PGN_RS04530	W1R7M1,ABC transporter ATP-binding protein	221.124	115.492	92.8468	28.7145	30.102	37.771	2.31349	0.000856012	0.0104673
PGN_RS04140	B2RJ42,Uncharacterized protein	124.622	390.538	0	47.9641	40.2028	41.5918	2.30729	0.0214575	0.0944408
PGN_RS10870	A0A0K2J4K5,Transposase	141.529	73.9201	178.278	20.5928	23.3142	31.9855	2.28809	0.0206649	0.092541
PGN_RS02510	B2RI50,Aerotolerance-related exported protein BatD	1291.43	487.143	632.625	118.451	175.312	245.669	2.28748	5.24e-05	0.00136062
PGN_RS06035	U2LP52,Cobyric acid synthase	604.879	270.794	653.09	119.14	94.8974	94.806	2.27063	2.6e-05	0.000782728
PGN_RS04830	B2RJI3,Calcium-transporting ATPase	187.679	220.554	295.513	51.3671	48.7901	40.1343	2.26437	2.46e-05	0.000763873
PGN_RS09865	W1R772,Nitrite reductase	353.436	1107.59	0	115.293	163.345	105.883	2.24802	0.0265652	0.10897
PGN_RS03875	B2RIY5,Uncharacterized protein	814.969	464.351	808.82	121.941	161.541	173.344	2.19614	7.89e-07	4.49e-05
PGN_RS04585	A0A212GC11,Uncharacterized protein	1280.77	148.653	179.259	119.06	144.888	173.896	2.16594	0.00279707	0.024587
PGN_RS02025	B2RHU8,Putative HIT family protein	497.53	346.477	835.621	101.582	110.796	129.002	2.15862	0.00387496	0.0299595
PGN_RS09635	B2RMF8,Putative peptidase	159.308	166.411	0	30.7815	36.6914	27.0723	2.12475	0.0105286	0.0574313
PGN_RS01450	A0A212G8T5,Rubrerythrin	335.124	583.446	281.427	95.163	90.9864	112.139	2.12076	0.00181626	0.0176786
PGN_RS02105	-	839.985	4387.21	0	358.774	659.187	474.59	2.11808	0.0160098	0.0765411
PGN_RS08815	A0A212GBF8,30S ribosomal protein S17	2282.78	529.906	1278.01	323.816	410.864	273.284	2.11046	0.00119594	0.0132588
PGN_RS03720	B2RIV4,PrtQ, protease	271.19	70.8208	85.4015	34.3673	42.9671	37.0583	2.09557	0.00202441	0.0192598
PGN_RS07280	B2RKZ9,Probable capsular polysaccharide biosynthesis protein	1738.68	998.915	1314.08	274.403	350.261	371.466	2.08095	1.11e-05	0.000382537
PGN_RS00840	W1RB74,Uncharacterized protein	141.84	0	357.338	27.9611	27.4219	35.9694	2.0371	0.0424978	0.148489
PGN_RS05440	B2RJV9,Putative glycosyltransferase	406.785	265.578	256.205	68.3766	82.9483	91.2651	2.03478	0.000517947	0.00752248
PGN_RS04980	B2RJL3,Putative alpha-1,2-mannosidase	58.1122	91.0553	146.403	23.3889	22.6026	20.0817	2.00825	0.00544146	0.0373259
PGN_RS00030	A0A254MZR7,MATE family efflux transporter	46.8687	195.835	354.231	36.5173	42.2495	43.9704	2.00032	0.00465602	0.0333899
PGN_RS00620	A0A0E2LNM1,Adenosylmethionine-8-amino-7-oxononanoate aminotransferase	99.3531	155.675	125.151	41.2698	31.8238	23.6286	1.99951	0.0129084	0.0655327
PGN_RS07360	B2RL17,Uncharacterized protein	97.9983	409.473	0	59.3357	52.9143	46.6128	1.9868	0.0254476	0.106386
PGN_RS02245	B2RHZ2,Uncharacterized protein	429.475	538.351	865.583	166.504	169.991	90.515	1.98499	0.000799921	0.0101226
PGN_RS06025	B2RK82,Cobalamin biosynthesis protein CobD	63.2247	330.22	318.565	59.2021	56.7042	50.509	1.97832	0.00494277	0.0347179
PGN_RS10630	A0A0K2J3C8,Uncharacterized protein	257.685	269.175	1947.56	182.026	142.085	127.308	1.91572	0.0290046	0.115984
PGN_RS02475	F5X991,Shikimate kinase	230.584	120.433	290.456	68.7244	49.5907	42.4166	1.90632	0.0445486	0.153304
PGN_RS05680	B2RK08,Uncharacterized protein	276.405	288.731	174.088	63.894	70.5122	82.9872	1.89133	0.00421271	0.0317657
PGN_RS08385	B2RLN8,Putative v-type ATPase subunit E	328.319	342.959	275.712	72.4272	85.1327	111.587	1.88851	0.0100638	0.0559372
PGN_RS06995	W1R6A0,HAD family hydrolase	107.262	224.09	270.226	55.8825	56.9345	38.8985	1.88175	0.04183	0.146906
PGN_RS04240	A0A254N5Z5,Uncharacterized protein	658.309	171.916	0	119.732	89.2402	83.9035	1.87037	0.039082	0.140785
PGN_RS05425	B2RJV5,Octanoyltransferase	131.194	91.3631	220.346	39.3071	45.5248	25.8574	1.86257	0.0122495	0.0636044
PGN_RS05270	B2RJS4,Putative capsule biosynthesis protein CapA	171.562	238.95	288.145	66.9696	62.9343	55.7548	1.85289	0.00398418	0.0304909
PGN_RS05085	B2RJN5,Uncharacterized protein	283.679	74.0822	357.338	61.2482	61.0096	61.1294	1.83594	0.0123553	0.0638307
PGN_RS06725	A0A212GBD6,Histidinol phosphate aminotransferase	382.715	266.521	0	106.282	74.1363	51.6278	1.83175	0.0457796	0.156751
PGN_RS01800	A0A254MZD8,Uncharacterized protein	499.933	65.2783	314.872	87.7003	88.2165	80.6329	1.82503	0.00601567	0.0391687
PGN_RS05705	B2RK13,Phosphoglucomutase/phosphomannomutase	1816.04	535.056	351.935	282.705	288.184	341.285	1.81062	0.00282671	0.024587
PGN_RS08630	B2RLU5,Uncharacterized protein	138.796	193.313	116.557	34.0928	50.0678	53.7386	1.80037	0.00927359	0.0530813
PGN_RS07300	A0A212GC24,2-oxoacid ferredoxin oxidoreductase subunit beta	1347.48	1675.67	2748.1	575.232	583.408	407.387	1.77069	7.97e-06	0.000297281
PGN_RS06720	A0A212GBC8,Elongation factor P	342.216	476.635	287.383	123.412	96.8268	126.203	1.76873	0.00915218	0.0530813
PGN_RS09305	B2RM90,Putative sulfatase	267.821	314.734	168.681	85.0081	93.3687	64.1344	1.75405	0.0010195	0.0121569
rnpB	A6L8X7,Uncharacterized protein	3890.46	17610.4	6125.79	3097.79	2575.38	2564.88	1.73467	0.00035182	0.00587176
PGN_RS06375	B2RKF9,Uncharacterized protein	138.055	144.211	57.9673	32.7769	42.0094	42.5075	1.71821	0.00350162	0.0286184
PGN_RS05610	W1R7H0,Dioxygenase	658.309	902.559	932.897	304.736	241.551	200.785	1.7082	2.53e-05	0.000773821
PGN_RS05935	Q7MVD2,PorS protein	148.346	154.961	249.153	41.8928	59.509	57.6961	1.70406	0.0108687	0.0585083
PGN_RS02465	F5X989,Ribulose-phosphate 3-epimerase	295.337	308.507	0	79.2444	77.932	79.4226	1.69024	0.029565	0.117515
PGN_RS03855	B2RIY1,Putative DNAse related protein	241.339	84.0336	202.669	50.7851	72.1498	42.4924	1.67531	0.0474599	0.160627
PGN_RS02940	B2RIE1,Uncharacterized protein	207.703	216.965	104.654	58.4928	60.1617	69.2104	1.65232	0.00616216	0.0396194
PGN_RS06260	A0A1R4AG70,Glycogen synthase	157.083	123.066	197.87	56.4946	51.5731	42.8278	1.61624	0.0106843	0.0578191
PGN_RS08005	A0A0K2J6V1,ABC-type antimicrobial peptide transport system, permease component	140.913	98.1307	118.334	34.5025	42.7715	43.0787	1.61348	0.0293036	0.116717
PGN_RS03425	B2RIP2,Putative ABC transporter permease protein	109.998	114.903	415.679	61.1157	49.5786	57.9573	1.606	0.00486614	0.0344154
PGN_RS04695	B2RJF5,S-adenosylmethionine:tRNA ribosyltransferase-isomerase	53.1025	221.882	401.345	61.9369	77.5137	51.2141	1.54731	0.0226425	0.0987224
PGN_RS06980	B2RKT5,Putative spore maturation protein A/B	472.109	273.978	528.617	157.821	155.182	115.381	1.5393	0.00318973	0.0273704
PGN_RS08380	B2RLN7,Uncharacterized protein	344.403	431.712	694.126	144.03	186.749	139.198	1.52963	0.00439894	0.0324224
PGN_RS04290	B2RJ74,Thiol protease	127.723	106.735	128.709	34.8899	48.158	44.2377	1.52901	0.00965388	0.0543959
PGN_RS04850	B2RJI7,UPF0313 protein PGN_1013	169.761	106.398	171.072	59.5204	59.6583	35.5999	1.52425	0.0157712	0.0758927
PGN_RS03615	B2RIT3,Uncharacterized protein	166.27	231.578	0	65.2939	60.7393	48.209	1.51982	0.0370662	0.135272
PGN_RS01075	Q50HT7,Uncharacterized protein	160.493	111.767	269.555	55.4927	59.486	56.7971	1.51814	0.0273939	0.111478
PGN_RS05730	B2RK18,Alanine racemase	313.975	218.65	263.667	93.3944	101.527	92.6169	1.5124	0.00110788	0.0126565
PGN_RS06415	B2RKG8,Uncharacterized protein	75.6478	316.084	381.16	72.0775	78.0576	93.6323	1.49932	0.0312009	0.12101
PGN_RS07685	B2RL88,UDP-glucose 4-epimerase	502.848	459.612	1108.48	257.112	177.462	216.715	1.49369	0.00177743	0.0174426
PGN_RS00990	B2RH85,Uncharacterized protein	165.419	172.795	138.914	54.4784	59.4193	67.0894	1.47195	0.0319078	0.122109
PGN_RS09725	B2RMH3,ATP-dependent helicase	300.832	251.397	303.155	123.643	115.586	80.7421	1.43177	0.00066836	0.00895952
PGN_RS01220	B2RHC7,Uncharacterized protein	2101.15	572.568	230.15	478.092	540.506	307.289	1.42776	0.0195992	0.0885417
PGN_RS02495	A0A212GAY5,Diadenylate cyclase	252.652	527.836	212.169	135.78	148.559	121.28	1.41792	0.0191234	0.0869667
PGN_RS06265	B2RKD5,Putative K+dependent Na+exchanger related-protein	135.595	283.283	170.803	75.258	87.6405	70.3752	1.3988	0.0404718	0.143861
PGN_RS08050	A0A1R4DV16,Selenide, water dikinase	432.428	387.181	311.263	188.178	186.707	94.4816	1.35818	0.0164591	0.0777827
PGN_RS07675	A0A212GCG0,HAD family hydrolase	755.006	262.891	422.688	237.822	194.429	170.851	1.35332	0.0188914	0.0862946
PGN_RS03005	B2RIF4,Cell division protein FtsA	1039.56	1038.7	1708.03	519.222	453.352	437.217	1.34393	0.000397304	0.00636429
PGN_RS03345	B2RIM5,Beta-galactosidase	76.7246	60.1094	144.97	36.1016	37.2146	30.5965	1.28268	0.0297575	0.117824
PGN_RS00080	B2RGN9,Probable transcriptional regulator	366.972	287.502	693.388	149.851	173.589	185.64	1.24807	0.0341212	0.128117
PGN_RS01585	F5X8P2,DNA repair protein RadA	606.656	341.227	235.131	214.103	178.41	203.448	1.15751	0.0144755	0.0714031
PGN_RS05010	B2RJL9,Beta-galactosidase	181.512	168.539	203.238	99.1101	80.335	69.2174	1.14998	0.0123129	0.0637721
PGN_RS01375	O83017,67kDa fimbrillin	191.131	399.309	288.911	163.989	137.748	116.728	1.07788	0.0245854	0.104615
PGN_RS01395	A0A0H5AR69,Protein associated to Mfa1 fimbriae	157.882	73.2986	265.169	66.3227	76.0172	70.9935	1.06484	0.0239524	0.102775
PGN_RS04545	B2RJC6,Carboxyl-terminal processing protease	416.063	197.553	95.2901	124.36	128.423	148.301	1.05562	0.0436448	0.150954
PGN_RS02180	A0A212GBW2,Methylmalonyl-CoA mutase	391.446	786.348	151.719	1182.3	860.189	916.632	-1.00059	0.0244444	0.104446
PGN_RS02645	F5X9C9,TonB-dependent receptor HmuR	233.257	174.042	83.9495	301.388	470.702	352.286	-1.00069	0.0415272	0.146359
PGN_RS08105	A0A212G7S6,3-oxoacyl-[acyl-carrier-protein] synthase 2	1234.92	2794.97	1944.46	3151.58	5026.16	3566.38	-1.0024	0.0222611	0.0975587
PGN_RS03140	T2N7V0,Peroxiredoxin	456.288	1072.43	1436.91	1618.01	1942.54	1816.61	-1.00509	0.0275135	0.111522
PGN_RS04180	B2RJ50,TPR domain protein	1075.29	1179.4	1219.05	1936.66	2455.77	2586.84	-1.00657	0.0127503	0.065052
PGN_RS07490	W1RCX1,50S ribosomal protein L10	369.594	1286.91	1862.24	2387.57	2271.29	1522.28	-1.01492	0.0244948	0.104446
PGN_RS07220	B2RKY8,Uncharacterized protein	297.374	414.179	249.726	447.225	517.422	1114.64	-1.03097	0.0352388	0.130696
PGN_RS09460	B2RMC2,Putative dihydroorotate dehydrogenase	395.589	895.33	332.204	1085.89	1184	1317.31	-1.03604	0.0192195	0.0872107
PGN_RS05590	W1R8Y4,L-erythro-3,5-diaminohexanoate dehydrogenase	371.718	1423.74	936.472	2270.87	1863.79	1310.91	-1.03774	0.0163819	0.0775966
PGN_RS03070	A0A212G7Q5,Riboflavin biosynthesis protein RibBA	106.205	332.823	267.563	526.152	453.662	428.831	-1.03911	0.0482607	0.162267
PGN_RS08800	A0A212GB89,50S ribosomal protein L5	115.292	963.465	580.913	1014.63	1434.17	908.928	-1.04384	0.041612	0.146391
PGN_RS08925	A0A0E2LN01,Uncharacterized protein	557.096	407.357	280.7	995.714	925.612	906.211	-1.04645	0.0202272	0.090779
PGN_RS00100	B2RGP5,Probable hydrolase	685.988	511.841	493.776	1160.27	1186.76	1354.09	-1.05187	0.0290101	0.115984
PGN_RS06770	Q7MWP8,Pyruvate-flavodoxin oxidoreductase	451.416	1244.88	773.334	1627.64	1872.93	1506.38	-1.05594	0.0192788	0.0872864
PGN_RS04855	T2NE00,GTP-binding domain protein	628.822	1970.59	1357.88	3417.08	2272.33	2172.93	-1.05669	0.0213462	0.094153
PGN_RS04175	B2RJ49,DNA gyrase subunit A	651.803	759.429	631.574	1324.03	1578.4	1427.41	-1.05731	0.0116217	0.0612527
PGN_RS06390	B2RKG2,Pyruvate, phosphate dikinase	450.641	1288.33	1075.55	1995.69	1767.47	1772.56	-1.05991	0.0158972	0.0761801
PGN_RS09675	B2RMG8,Phenylalanine--tRNA ligase beta subunit	157.753	274.646	331.191	494.301	515.406	487.73	-1.0603	0.0167808	0.0789391
PGN_RS06700	B2RKM5,Delta-1-pyrroline-5-carboxylate dehydrogenase	435.948	1076.37	798.755	1960.98	1526.5	1221.13	-1.06361	0.0112486	0.0599246
PGN_RS02405	A0A1R4DR60,Glutaconyl-CoA decarboxylase subunit beta	954.462	997.023	848.677	1745.7	2191.06	2102.49	-1.06377	0.00929117	0.0530813
PGN_RS09255	B2RM79,Phosphomannomutase	110.941	540.813	465.826	667.385	642.265	870.353	-1.06781	0.0151931	0.0738415
PGN_RS02230	B2RHY8,Uncharacterized protein	173.17	407.006	381.734	559.404	658.385	722.257	-1.08181	0.00943033	0.0537267
PGN_RS08830	A0A212GB56,30S ribosomal protein S3	785.573	2188.28	1099.5	3173.23	3561.92	2090.79	-1.08834	0.0115736	0.0611788
PGN_RS09205	A0A1R4DZ57,Polyprenyl synthetase	265.349	415.772	668.497	676.122	799.247	1115.87	-1.09057	0.0235811	0.101821
PGN_RS01970	F5X8Y7,DNA gyrase subunit B	263.324	893.963	995.09	1384.72	1401.34	1395.91	-1.1012	0.00915618	0.0530813
PGN_RS05670	B2RK05,Probable thiol:disulfide oxidoreductase	410.102	917.976	737.98	1922.93	1524.17	898.96	-1.10334	0.0112819	0.059946
PGN_RS03110	B2RIH8,Uncharacterized protein	343.306	358.615	518.937	1026.11	739.746	746.097	-1.10737	0.023868	0.102627
PGN_RS07045	A0A1R4DXH1,Peptidase S10	272.907	411.776	76.3929	669.707	661.785	563.059	-1.10951	0.0124543	0.0640346
PGN_RS07420	B2RL30,Putative hemagglutinin	139.695	97.2829	117.312	295.273	205.245	290.686	-1.12008	0.0250296	0.104982
PGN_RS06705	B2RKM6,Putative amidinotransferase	695.472	1380.32	876.054	2598.36	2123.28	1807.52	-1.1256	0.00676075	0.0420191
PGN_RS03105	A0A0K2J5K1,Uncharacterized protein	3658.6	6005.6	3291.84	9339.16	10312.3	9482.58	-1.12923	0.0106374	0.0577179
PGN_RS09835	A0A212G6T6,NAD-binding protein	697.517	927.335	639.004	1662.83	1480.97	2003.64	-1.13227	0.00745684	0.0457903
PGN_RS02970	B2RIE7,UDP-N-acetylmuramoyl-L-alanyl-D-glutamate--2,6-diaminopimelate ligase	44.1796	230.748	222.604	383.723	358.024	262.849	-1.13263	0.0433039	0.150281
PGN_RS01645	W1R5H8,Uncharacterized protein	1437.31	2765.74	1715.22	3246.51	4007.42	5815.14	-1.13278	0.0102109	0.0564338
PGN_RS04970	B2RJL1,Uncharacterized protein	1285.01	4474.37	2877.63	4695.74	6628.75	7167.98	-1.13794	0.00918033	0.0530813
PGN_RS03045	B2RIG2,RNA polymerase sigma factor RpoD	224.579	312.792	377.19	532.667	585.585	814.044	-1.13847	0.0351508	0.130659
PGN_RS07475	F5XBW3,DNA-directed RNA polymerase subunit beta'	556.28	785.251	946.92	1884.73	1909.78	1024.8	-1.14107	0.0124573	0.0640346
PGN_RS03815	B2RIX4,Putative electron transfer flavoprotein alpha subunit	190.232	198.715	479.253	449.712	749.914	466.916	-1.14196	0.0346273	0.129364
PGN_RS06740	B2RKN5,5-methylthioadenosine/S-adenosylhomocysteine deaminase	253.643	476.915	255.602	745.135	739.555	819.586	-1.14997	0.0136893	0.0686471
PGN_RS09395	B2RMA9,DNA-binding protein, histone-like family	135.595	424.925	1366.42	886.231	1262.33	1062.93	-1.1565	0.0388907	0.140679
PGN_RS05780	B2RK26,RNA polymerase sigma-54 factor	487.975	1760.9	1899.92	3657.3	2681.62	2055.37	-1.16272	0.0109745	0.0588077
sdhA	A0A212G9P8,Succinate dehydrogenase	332.71	973.13	335.28	1026.68	1144.26	1690.25	-1.16739	0.0097784	0.0547744
PGN_RS08915	T2N837,Lactate/malate dehydrogenase, NAD binding domain protein	514.857	1008.4	162.135	1386.94	1240.83	1704.94	-1.1688	0.0102733	0.0564896
PGN_RS05365	A0A212G7Q7,NADP oxidoreductase	223.416	408.412	281.427	527.067	594.095	982.095	-1.17027	0.0167774	0.0789391
PGN_RS01010	B2RH89,Uncharacterized protein	3825.09	8717.81	5256.32	12252.5	19614.6	8759.83	-1.17356	0.00830247	0.0497469
PGN_RS09755	B2RMH9,Uncharacterized protein	367.494	319.901	462.915	714.098	942.115	895.72	-1.18275	0.013894	0.0695038
PGN_RS08535	F5X7M1,Urocanate hydratase	326.661	443.595	164.592	790.989	788.408	776.28	-1.18699	0.0059574	0.0391031
PGN_RS07200	B2RKY4,Putative peptidyl-prolyl cis-trans isomerase	451.668	471.809	303.438	1034.75	945.34	1003.52	-1.19059	0.00459692	0.0330817
PGN_RS07050	A0A212GAG8,Membrane protein	91.1612	142.839	344.495	348.184	363.017	385.576	-1.19122	0.0330493	0.125759
PGN_RS08850	A0A212GB99,50S ribosomal protein L23	439.992	2298.06	1108.48	3027.52	4006.55	1951.18	-1.19301	0.0155553	0.0754228
PGN_RS05295	A0A0K2J444,Uncharacterized protein	609.029	381.712	1227.47	1007.07	992.669	2437.51	-1.19643	0.0285353	0.114925
PGN_RS00020	B2RGM8,NAD-dependent protein deacylase	458.715	670.838	924.517	1362.01	1363.94	1675.83	-1.19991	0.0101075	0.0560282
PGN_RS02045	B2RHV3,Putative 4-alpha-glucanotransferase	229.01	512.618	412.104	785.509	775.532	1032.97	-1.20064	0.00499827	0.0348945
PGN_RS07145	B2RKX2,Uncharacterized protein	122.151	446.592	615.471	1035.86	660.533	678.112	-1.20133	0.0140906	0.0699754
PGN_RS08730	A0A212GB50,DNA-directed RNA polymerase subunit alpha	521.079	816.471	656.379	1594.62	1722.57	1311.32	-1.20301	0.00564708	0.0382249
id119	-	8198.73	19349	19890.1	46887.1	34935.9	20146.6	-1.20652	0.0116473	0.0612527
PGN_RS07215	A0A212G8U9,Uncharacterized protein	669.257	1448.14	1565.63	1539.54	1979.42	4418.2	-1.20698	0.0107615	0.0580837
PGN_RS01805	A0A212G8B2,Glucokinase	296.692	309.922	498.306	752.214	760.72	884.413	-1.21119	0.030022	0.118414
PGN_RS08230	B2RLK7,Hemagglutinin protein HagA	697.059	2073.06	1549.51	4534.83	2855.54	2053.47	-1.21707	0.0293074	0.116717
PGN_RS06530	A0A212G6E7,Glutamate dehydrogenase	1063.48	2019.82	974.266	3525.63	3124.63	3074.57	-1.21792	0.00656853	0.0411989
PGN_RS07445	A0A212GC47,Ribonuclease Y	377.503	963.934	845.375	1368.46	1628.75	1863.05	-1.21943	0.00386129	0.0299595
PGN_RS08940	A0A212GBA1,Membrane protein	207.304	216.548	174.088	407.041	553.663	514.993	-1.22797	0.0349498	0.130331
PGN_RS03400	B2RIN7,Saccharopine dehydrogenase	216.68	226.342	272.941	516.642	518.676	620.659	-1.22939	0.0187455	0.0860234
PGN_RS07495	A0A212GC54,50S ribosomal protein L1	277.592	676.597	932.452	1283.37	1435.56	1249.12	-1.23017	0.0104685	0.0572557
PGN_RS01690	A0A212G818,Transcription termination/antitermination protein NusA	145.346	455.481	366.171	623.301	786.57	793.446	-1.23588	0.00895035	0.0527204
PGN_RS00045	A0A1R4DYA4,ATP-dependent Clp protease ClpC	476.317	942.74	694.731	978.274	1109.57	2807.92	-1.23622	0.0110964	0.0592674
PGN_RS05860	A0A212G6C0,Pseudouridine synthase	97.9983	153.552	246.888	305.878	367.934	385.393	-1.23805	0.0334159	0.126663
PGN_RS00465	A0A212G9C6,Peptidase M24	510.287	999.453	1767.66	2366.2	2023.42	2373.87	-1.23933	0.00320278	0.0273704
PGN_RS05515	B2RJX4,Putative N6-adenine-specific DNA methylase	133.358	278.61	0	332.788	385.767	488.414	-1.24242	0.022671	0.0987224
PGN_RS08855	A0A212GB70,50S ribosomal protein L4	205.33	857.943	1293.22	1459.82	2071.02	1268.03	-1.24906	0.00827894	0.0497469
PGN_RS02920	A0A212G8T6,Phosphoserine aminotransferase	298.61	623.85	451.374	981.512	1095.99	1210.19	-1.25278	0.00596102	0.0391031
PGN_RS08740	A0A212GBE9,30S ribosomal protein S11	501.387	523.744	2105.25	2038.76	2317.22	1507.77	-1.25307	0.0140076	0.0697761
PGN_RS07630	B2RL74,Uncharacterized protein	458.715	692.135	256.81	1476.5	1203.67	1011.38	-1.25434	0.0044735	0.0326518
PGN_RS04860	B2RJI9,Putative DNA polymerase III delta prime subunit	169.316	176.866	142.187	463.976	404.558	358.923	-1.25721	0.0305669	0.119871
PGN_RS07625	B2RL73,Uncharacterized protein	31.3823	327.817	316.247	516.863	491.833	445.582	-1.26284	0.00816977	0.0492829
PGN_RS06010	A0A0E2LSQ5,Uncharacterized protein	320.192	557.451	0	608.158	917.187	1107.33	-1.26624	0.0274904	0.111522
PGN_RS04610	A0A212GC15,50S ribosomal protein L35	1306.64	341.227	822.96	2389.53	2086.68	1714.29	-1.26646	0.0384878	0.139714
PGN_RS03385	A0A212G7N1,Indolepyruvate oxidoreductase	435.548	1137.42	548.64	2149.32	2002.72	1198.94	-1.26843	0.00646404	0.040793
PGN_RS04975	Q7MVX1,Uncharacterized protein	714.684	746.553	300.085	1426.48	1487.44	1910.67	-1.27637	0.00893235	0.0527204
PGN_RS08265	U2K4L1,Sigma-70 region 2	1539.97	3083.23	1939.83	3589.93	4789.7	7764.64	-1.28366	0.00451345	0.0328266
PGN_RS08735	A0A212GB34,30S ribosomal protein S4	106.731	668.941	0	739.658	897.163	685.207	-1.28585	0.0319115	0.122109
PGN_RS07455	B2RL40,Uncharacterized protein	121.806	254.475	613.733	632.311	693.085	629.303	-1.28812	0.0481444	0.162267
PGN_RS00105	B2RGP6,Por secretion system protein porU	372.038	680.099	374.912	904.491	1133.33	1533.34	-1.29039	0.0045696	0.0330009
PGN_RS08725	A0A212GB63,50S ribosomal protein L17	535.643	559.528	337.362	1242.59	1415.16	1173.25	-1.29308	0.0161095	0.0768385
PGN_RS02375	B2RI22,Fumarate reductase iron-sulfur protein	769.987	1072.43	646.611	2055.58	1820.2	2567.53	-1.29853	0.00284111	0.024587
PGN_RS00650	Q7MT93,Uncharacterized protein	461.992	643.457	775.934	1556.92	1571.41	1348.02	-1.30839	0.0148741	0.0726354
PGN_RS08310	A0A212G8E8,NADPH dehydrogenase	247.812	517.724	0	745.859	842.809	787.33	-1.31402	0.0312702	0.12101
PGN_RS03250	B2RIK7,TonB-linked receptor Tlr	121.978	191.126	307.3	439.479	488.734	464.471	-1.3146	0.00615581	0.0396194
PGN_RS01650	B2RHM0,Ribosomal RNA small subunit methyltransferase I	737.081	1924.87	696.351	2392.51	2655.01	3801.55	-1.31497	0.00371261	0.0294331
PGN_RS08405	B2RLP4,Uncharacterized protein	737.782	1370.1	3717.4	5616.57	4052.68	2280.26	-1.31503	0.00621466	0.0398321
PGN_RS05555	F5XCT3,Phosphorylase family protein	147.165	153.727	185.377	465.21	386.029	344.773	-1.31759	0.0427983	0.149114
PGN_RS06835	A0A134DMP1,Aminoacyl-histidine dipeptidase	531.243	1017.38	1784.49	1955.18	2416.41	2978.25	-1.32317	0.00280562	0.024587
PGN_RS07000	A0A1R4ACZ2,Arginine-specific cysteine protease RgpB	1813.7	2689.07	2137.24	6575.05	6349.11	3631.78	-1.32946	0.00782731	0.0475154
PGN_RS07890	A0A212G918,Electron transport complex subunit D	328.653	411.97	662.382	1074.55	1133.47	1050.91	-1.33302	0.0047724	0.0339868
PGN_RS07725	B2RL99,Uncharacterized protein	340.415	355.595	571.741	1009.8	990.951	996.26	-1.33454	0.0162595	0.077277
PGN_RS06775	A0A0E2LPK8,Uncharacterized protein	109.44	400.119	275.712	476.812	671.922	807.715	-1.33627	0.00857627	0.0509853
PGN_RS02540	B2RI56,Magnesium chelatase subunit I	64.9386	271.337	490.801	319.122	419.279	995.243	-1.35121	0.0472982	0.160345
PGN_RS06735	B2RKN3,Putative peptidase	286.19	498.252	480.667	929.539	955.981	1258.35	-1.35194	0.00254479	0.0229225
PGN_RS08350	T2NC20,RelA/SpoT family protein	113.026	118.066	213.56	296.947	347.292	399.714	-1.35441	0.00771422	0.0472295
PGN_RS09885	A0A0K2J7U1,1-deoxy-D-xylulose-5-phosphate synthase	203.713	212.797	85.536	483.015	497.386	478.056	-1.36011	0.00526147	0.0363343
id208	A0A212G733,Uncharacterized protein	1492.59	5457.01	3760.29	8510.69	9383.11	8949.55	-1.37227	0.00187721	0.0180759
PGN_RS06070	B2RK93,Putative electron transport protein	141.84	197.553	595.563	719.111	591.165	644.716	-1.37515	0.00569978	0.0383287
PGN_RS07975	A0A1R4AH76,T9SS component outer membrane protein PorK	482.024	869.713	441.588	802.445	1457.35	2634.53	-1.3831	0.00552739	0.0377629
PGN_RS07960	B2RLE7,Por secretion system protein porN/gldN	538.991	625.583	754.38	890.073	1446.51	2547.65	-1.38446	0.00371681	0.0294331
PGN_RS09820	B2RMJ3,Uncharacterized protein	225.873	306.729	512.141	987.516	729.929	778.767	-1.38552	0.00199152	0.019087
PGN_RS03200	A0A212G7U4,Biopolymer transporter ExbB	351.994	459.612	1108.48	1136.66	1506.58	1628.7	-1.38676	0.0038278	0.029851
PGN_RS01965	B2RHT6,Uncharacterized protein	329.155	343.832	207.311	1122.77	794.313	594.244	-1.38982	0.0094621	0.0537562
PGN_RS02650	B2RI82,Uncharacterized protein	1390.94	1556.75	2252.71	3218.81	4641.05	5141.9	-1.39175	0.0013532	0.0143804
PGN_RS07635	A0A212GCF1,LemA family protein	216.68	452.683	1091.77	1297.45	1318.19	1169.29	-1.40315	0.00704286	0.0436402
PGN_RS06765	B2RKP0,Probable lysyl endopeptidase	366.582	502.594	461.767	837.447	953.723	1704.99	-1.40422	0.00211634	0.0199111
PGN_RS00110	Q7MXX1,Uncharacterized protein	494.991	804.321	554.238	1019.67	1436.39	2564.28	-1.40587	0.00283358	0.024587
PGN_RS00460	A0A212G9A8,Phosphonate ABC transporter ATP-binding protein	349.144	638.247	439.8	1098.98	1299.67	1477.2	-1.40622	0.00389333	0.0299595
PGN_RS03305	T2NAF1,Phosphoserine phosphatase SerB	312.458	217.594	393.59	962.43	870.131	528.383	-1.40648	0.00390014	0.0299595
PGN_RS08475	A0A212GAY6,Beta sliding clamp	456.288	476.635	143.691	1098.93	1118.73	1077.67	-1.40989	0.00223435	0.0208302
PGN_RS00600	B2RH02,Immunoreactive 53 kDa antigen	269.495	1032.21	678.942	2044.2	1653.99	1423.61	-1.41484	0.00182733	0.0176786
PGN_RS02390	W1R805,Sodium pump decarboxylase	343.306	645.506	864.894	1175.32	1610.82	1755.45	-1.41492	0.00175811	0.0173451
PGN_RS05415	B2RJV3,Uncharacterized protein	1510.55	1434.46	2075.75	3698.04	3807.6	5534.65	-1.42566	0.00111076	0.0126565
PGN_RS08290	Q7MTW0,Cytochrome c-type protein	317.053	441.588	266.252	708.348	1028.85	1207.28	-1.42614	0.0099419	0.0554099
PGN_RS01580	B2RHK3,Uncharacterized protein	192.068	300.949	60.4848	683.275	573.741	461.454	-1.43545	0.00229278	0.0211824
PGN_RS01425	B2RHH2,Isoprenyl transferase	169.095	176.635	0	313.895	322.849	549.679	-1.43878	0.0493665	0.164904
PGN_RS06695	B2RH89,Uncharacterized protein	4172.83	9081.05	6132.38	15316	23345.1	13992.3	-1.44322	0.00143134	0.0150548
PGN_RS04785	T2NAT6,N5-carboxyaminoimidazole ribonucleotide mutase	510.287	799.562	321.393	2015.17	1790.07	1114.02	-1.44747	0.00429127	0.0320986
PGN_RS08890	B2RLZ8,3-phosphoshikimate 1-carboxyvinyltransferase	410.659	804.321	387.967	1728.83	1536.77	1344.92	-1.45073	0.0010825	0.0126536
PGN_RS02280	B2RI00,Uncharacterized protein	911.725	1624.65	1756.47	2221.33	2706.97	6223.9	-1.45555	0.00313629	0.0270274
PGN_RS00805	A0A212G6N3,Glyceraldehyde-3-phosphate dehydrogenase	383.851	1002.42	483.519	1711.42	1692.19	1928.17	-1.46089	0.00108583	0.0126536
PGN_RS09795	B2RMI8,Putative Lys-and Rgp-gingipain domain protein	1466.64	4519.52	2955.94	8850.74	7016.67	7950.6	-1.46858	0.0024395	0.0222374
PGN_RS09355	W1R9N3,Uncharacterized protein	489.991	341.227	822.96	1379.13	1354.99	1443.02	-1.47435	0.0103199	0.0565941
PGN_RS02225	B2RHY7,Uncharacterized protein	326.661	227.485	457.2	669.677	923.011	1079.72	-1.47628	0.00112288	0.0127239
PGN_RS02965	B2RIE6,Penicillin-binding protein	146.864	184.095	147.998	481.561	488.161	415.275	-1.48581	0.0022565	0.0209415
PGN_RS09490	A0A212GBP8,Uncharacterized protein	114.072	436.915	287.383	705.76	764.088	848.349	-1.49071	0.00121594	0.013408
PGN_RS02395	B2RI26,Uncharacterized protein	818.72	855.228	687.536	1786.88	2269.66	2939.68	-1.49359	0.00928535	0.0530813
PGN_RS05690	A0A212G7S5,Transcriptional regulator	788.767	1830.98	1766.35	2993.61	2795.99	5899.65	-1.49476	0.00150541	0.0154658
PGN_RS09690	B2RH89,Uncharacterized protein	2086.42	3632.42	2628.16	7605.77	11587.8	4829.51	-1.49523	0.00175903	0.0173451
PGN_RS07485	A0A212GCC1,50S ribosomal protein L7/L12	0	536.214	431.074	808.738	901.977	804.882	-1.50178	0.0325693	0.124394
PGN_RS07435	W1RAI4,Uncharacterized protein	653.322	1137.42	3291.84	2888.59	4107.58	4545.11	-1.50422	0.00174223	0.0173451
PGN_RS01780	B2RHP9,Phosphoribulose/uridine kinase	233.077	649.254	782.924	1221.42	1319.29	1743.08	-1.50467	0.000804478	0.0101226
PGN_RS08745	A0A212GB62,30S ribosomal protein S13	1188.33	1063.98	1710.72	3362.86	4707.8	2725.76	-1.50597	0.00109621	0.0126565
PGN_RS05470	A0A212G994,Carbon-nitrogen hydrolase	236.054	164.387	198.231	638.732	625.407	488.197	-1.50598	0.0125414	0.0642616
PGN_RS03240	B2RIK4,Signal peptide peptidase SppA 67K type	180.869	755.738	182.266	1162.1	1271.41	999.094	-1.50802	0.00171165	0.0172088
PGN_RS04790	A0A212GA12,Glycine cleavage system H protein	0	1063.98	0	1306.34	1149.28	1236.18	-1.51313	0.0236321	0.101827
PGN_RS07400	B2RL26,Peptidylprolyl isomerase	141.84	246.941	238.225	549.014	622.644	582.966	-1.51461	0.0035023	0.0286184
PGN_RS03205	W1R8U0,Biopolymer transporter ExbD	307.995	321.729	387.967	762.197	932.278	1181.29	-1.51658	0.0181294	0.0841255
PGN_RS01725	T2N9A2,Glycosyltransferase, group 2 family protein	60.5607	126.522	152.571	221.288	342.101	355.058	-1.53716	0.0269541	0.109906
PGN_RS09605	B2RMF2,Uncharacterized protein	143.253	74.8206	0	248.611	287.931	277.259	-1.5392	0.0492919	0.164904
PGN_RS01230	A0A212G9T0,Chromosome partitioning protein ParA	83.2418	86.9537	209.712	319.401	359.001	278.032	-1.54556	0.0461323	0.157433
PGN_RS09500	A0A212GBG1,Probable nicotinate-nucleotide adenylyltransferase	108.887	227.485	548.64	651.619	845.283	596.896	-1.54673	0.015764	0.0758927
PGN_RS07705	B2RL92,Methionine gamma-lyase	0	225.21	407.365	517.6	444.682	481.863	-1.54884	0.00852995	0.0508574
PGN_RS03445	B2RIP6,Uncharacterized protein	957.281	1869.5	1467.98	2052.28	2095.63	8105.05	-1.55186	0.00673112	0.0419621
PGN_RS08395	B2RLP1,Immunoreactive 46 kDa antigen	371.718	388.293	1070.25	1314.88	1418.09	1871.76	-1.55741	0.000638028	0.00866619
PGN_RS08280	B2RLL8,Uncharacterized protein	1262.03	1208.44	1589.72	3203.36	4028.92	4531.97	-1.56109	0.000436797	0.00687892
PGN_RS06320	B2RKE7,TPR domain protein	304.73	278.528	287.891	894.732	880.912	856.654	-1.56228	0.000624174	0.00853453
PGN_RS08750	A0A212GB79,Translation initiation factor IF-1	1476.69	925.521	0	2498.63	3745.46	2818.85	-1.56441	0.00585418	0.0388982
PGN_RS08790	A0A212GB72,30S ribosomal protein S8	163.33	341.227	411.48	748.979	1057.54	746.406	-1.57939	0.0225991	0.0987224
PGN_RS08240	B2RLK9,Uncharacterized protein	94.5598	395.105	357.338	592.731	767.704	1014.23	-1.58271	0.00134267	0.0143428
PGN_RS07805	B2RLB5,Arginine/ornithine transport system ATPase	584.272	732.39	147.196	1405.04	1904.77	1818.69	-1.59387	0.000905951	0.01093
PGN_RS09430	F5X862,Uncharacterized protein	0	531.992	427.68	735.041	912.353	1026.51	-1.60154	0.0233868	0.101195
PGN_RS05505	F5XCU5,Phosphoribosylamine--glycine ligase	49.9065	364.924	377.19	743.719	662.944	756.863	-1.60836	0.00145715	0.015248
PGN_RS02285	B2RI01,Uncharacterized protein	776.923	1014.46	1761.58	1879.17	2162.47	5867.47	-1.61294	0.00202833	0.0192598
PGN_RS06235	B2RKC8,Uncharacterized protein	147.165	76.8635	370.753	312.212	536.367	648.553	-1.62124	0.0132617	0.0669942
PGN_RS08585	A0A212GA79,Polyphosphate kinase	278.788	291.22	312.157	802.78	1016.37	912.039	-1.62352	0.000282941	0.0049179
PGN_RS03845	A0A212GA47,Flagellar motor protein MotA	238.667	831.033	801.703	1699.74	1798.52	1884.51	-1.62626	0.000453931	0.00700009
PGN_RS01710	A0A212G849,Transporter	257.685	179.45	216.396	548.093	586.42	975.575	-1.65001	0.00586033	0.0388982
PGN_RS07800	A0A212G8W7,Sodium:proton antiporter	0	229.221	276.414	508.795	436.16	398.902	-1.65155	0.00709739	0.0438456
PGN_RS10800	B2RLI4,Uncharacterized protein	381.586	199.301	240.333	637.827	942.667	1177.75	-1.65857	0.00371159	0.0294331
PGN_RS03830	Q7MW66,Uncharacterized protein	272.907	712.69	343.768	1645.02	1386.15	1408.16	-1.66031	0.00247041	0.0224195
PGN_RS00630	Q7MT96,POT family protein	335.558	438.152	845.375	1351.24	1552.07	1667.73	-1.66134	0.00022359	0.00409448
PGN_RS08785	A0A212GBF7,50S ribosomal protein L6	234.344	244.793	1180.77	1346.03	1603.66	1019.82	-1.6646	0.00242783	0.0222299
PGN_RS05300	B2RJT1,Uncharacterized protein	0	328.774	792.925	651.104	643.41	1353.14	-1.68342	0.0286343	0.114929
PGN_RS07575	A0A212GC90,30S ribosomal protein S9	501.387	872.907	421.049	2208.59	2516.44	1527.97	-1.68666	0.00147938	0.015402
PGN_RS04075	B2RJ26,Immunoreactive 47 kDa antigen	100.511	314.979	126.609	449.234	698.165	739.44	-1.69953	0.00136429	0.0144235
PGN_RS07510	W1RAJ5,Protein translocase subunit SecE	1902.32	2649.53	3195.02	5551.46	10682.9	8062.72	-1.70397	0.000319163	0.00545502
PGN_RS09890	B2RMK5,Putative potassium uptake protein TrkA	48.2318	100.765	121.511	330.178	262.966	227.26	-1.70647	0.0128859	0.0655327
PGN_RS00195	A0A212G9I8,Phosphatidate cytidylyltransferase	226.943	237.063	381.16	469.037	638.826	1488.57	-1.71475	0.0080991	0.0490008
PGN_RS02335	B2RI12,Uncharacterized protein	57.956	60.5403	146.009	206.33	227.673	317.094	-1.72171	0.0242104	0.103665
PGN_RS03910	B2RIZ2,Uncharacterized protein	90.9689	285.076	0	382.568	448.937	718.605	-1.72606	0.0172065	0.0803884
PGN_RS08840	A0A212GB81,30S ribosomal protein S19	479.103	500.467	0	1388.59	1814.68	934.832	-1.73209	0.0150274	0.0732093
PGN_RS00975	U2JYU4,Peptidyl-prolyl cis-trans isomerase	0	242.161	1168.07	1086.73	1140.88	855.635	-1.73432	0.00635234	0.0404616
PGN_RS02715	W1R6S9,Cell division protein FtsX	0	81.5978	393.59	249.682	403.372	378.121	-1.73489	0.0316866	0.121745
PGN_RS06315	B2RKE5,Uncharacterized protein	192.927	201.53	243.022	548.749	564.335	989.144	-1.7427	0.000821764	0.0102771
PGN_RS08180	A0A1R4AHH5,2-amino-3-ketobutyrate CoA ligase	163.33	0	0	238.799	276.28	206.882	-1.7529	0.0339615	0.127807
PGN_RS02695	B2RI93,S-adenosylmethionine:tRNA ribosyltransferase-isomerase	245.694	1090.76	464.234	1248.76	1401.67	3593.25	-1.76307	0.00330536	0.027784
PGN_RS03835	Q7MW65,Uncharacterized protein	1051.69	1428.16	1854.67	4227.38	5299.63	4494.93	-1.76691	0.000111437	0.0023808
PGN_RS01245	Q7MXM7,Uncharacterized protein	1169.9	1047.49	2105.25	5054.14	5518.49	2983.91	-1.76698	0.000255397	0.00452295
PGN_RS07980	B2RLF1,Por secretion system protein porP	137.322	215.169	691.915	368.032	814.679	1607.85	-1.7671	0.0158002	0.0758927
PGN_RS06285	B2RKD9,Uncharacterized protein	1359.19	2105.22	4250.77	3448.58	5968.12	13982	-1.77724	0.00182233	0.0176786
PGN_RS08500	A0A212GAU7,Flavodoxin	909.141	1628.02	2617.61	3727.97	5834.84	6338.02	-1.784	0.000167311	0.00320906
PGN_RS08095	A0A0E2LQ06,Multifunctional fusion protein	329.322	435.742	221.244	1052.68	1316.46	1332.35	-1.81243	0.000177315	0.00336734
PGN_RS05275	F5XDC1,Dipeptidase	116.96	81.4503	294.658	434.872	509.771	514.211	-1.81901	0.000862441	0.0104673
PGN_RS00820	Q7MT58,Uncharacterized protein	145.673	152.169	0	567.499	454.274	338.408	-1.84409	0.0464401	0.15822
PGN_RS07440	F5XBX0,Cell division protein ZapA	418.633	437.301	527.334	1153.89	1690.52	2084.74	-1.85008	0.00322737	0.0274661
PGN_RS00945	B2RH76,Probable leucine aminopeptidase	64.5498	67.4281	0	219.352	213.405	176.076	-1.85738	0.0387404	0.140383
PGN_RS10265	F5XBM5,Uncharacterized protein	291.346	304.338	0	1093.29	781.231	872.051	-1.85982	0.0408579	0.144982
PGN_RS08340	A0A212G8D9,2-oxoglutarate oxidoreductase	0	441.588	213.001	748.825	794.26	829.407	-1.86333	0.00255936	0.0229225
PGN_RS08270	U2JLS2,Uncharacterized protein	461.992	321.729	1551.87	1977.59	2711.92	2112.88	-1.87609	0.000394886	0.00636429
PGN_RS00705	T2N8G5,DEAD/DEAH box helicase	50.373	0	253.81	251.799	251.244	236.422	-1.88284	0.0157702	0.0758927
PGN_RS02035	B2RHV1,Putative glycosyl hydrolase	251.278	157.49	126.609	621.78	610.205	949.293	-1.89088	0.000460202	0.00704384
PGN_RS02365	B2RI20,Putative cytochrome B subunit	653.322	779.948	940.526	1409.91	2586.99	4629.65	-1.90127	0.000400289	0.00636429
PGN_RS03120	B2RII0,Uncharacterized protein	371.718	582.44	702.354	1900.63	1825.52	2146.6	-1.90148	8.95e-05	0.00203877
PGN_RS07965	T2N7P6,Gliding motility-associated protein GldM	417.014	479.17	210.117	897.522	1474.94	2202.15	-1.9038	0.000255808	0.00452295
PGN_RS02985	B2RIF0,Putative rod shape-determining protein RodA	102.91	0	0	166.038	187.301	151.985	-1.90614	0.0428976	0.149124
PGN_RS03365	B2RIM9,Heme-binding protein FetB	219.996	153.204	369.492	1049.27	842.752	653.284	-1.91508	0.000694727	0.00913388
PGN_RS08275	F5X7F7,Enolase	303.657	581.528	382.502	1551.98	1817.57	1531.45	-1.91942	5.75e-05	0.00140457
PGN_RS03475	A0A0E2LPZ3,Outer membrane protein 40	4866.48	6088.35	10549.4	22515.6	27510.7	25344.5	-1.92111	0.000832163	0.010344
PGN_RS04160	B2RJ46,DNA-binding protein histone-like family	281.825	147.196	0	805.572	776.334	505.465	-1.92188	0.0135632	0.0683492
PGN_RS03375	A0A0K2J6A3,ABC-type Fe3+-siderophore transport system, permease component	120.782	0	152.144	393.574	351.506	174.096	-1.94334	0.0198478	0.0894679
PGN_RS01345	A0A254MUS3,50S ribosomal protein L25	111.708	583.446	281.427	1240	1442.49	1216.79	-1.9531	0.000529663	0.00752248
PGN_RS06490	F5XAL7,Short chain dehydrogenase/reductase family oxidoreductase	89.0894	93.062	0	373.409	326.128	199.702	-1.95525	0.0360086	0.133069
PGN_RS08060	A0A0E2LN77,Fructose-bisphosphate aldolase class 1	293.328	689.418	184.746	1950.54	1449.44	1664.81	-1.96189	0.0001275	0.00258913
PGN_RS00555	U2LIN9,Na	315.507	219.717	264.953	802.877	1040.92	1372.19	-1.96379	0.000862492	0.0104673
PGN_RS08355	Q7MTX3,V-type ATPase, subunit K	542.38	283.283	341.606	1539.53	2142.15	1177.31	-1.96451	0.000607442	0.0083615
PGN_RS09825	T2NAY1,2-dehydropantoate 2-reductase	205.33	214.486	862.148	984.781	904.953	2049.53	-1.97229	0.000528894	0.00752248
PGN_RS09810	A0A212G6Z4,Peptide deformylase	0	355.595	857.611	599.966	1113.75	1849.39	-1.9914	0.00917045	0.0530813
PGN_RS01775	A0A0E2LS21,Uncharacterized protein	172.018	119.793	288.911	490.757	620.128	999.927	-1.99996	0.000587767	0.00820075
PGN_RS09410	B2RMB2,GTP cyclohydrolase 1 type 2 homolog	0	123.403	148.809	296.647	307.989	320.691	-2.0027	0.00779199	0.0475154
PGN_RS03480	B2RIQ3,Outer membrane protein 41	4289.93	5745.15	7759.34	20990.1	25063.5	21432.9	-2.003	0.000468292	0.00711456
PGN_RS08110	A0A212G7P7,Acyl carrier protein	545.813	285.076	0	992.712	1928.74	1392.03	-2.01067	0.0106314	0.0577179
PGN_RS04535	B2RJC4,ABC transporter ATP-binding protein	37.8904	0	95.4576	117.821	125.961	162.302	-2.02503	0.0262757	0.108216
PGN_RS08315	A0A1R4DUX6,3-deoxy-manno-octulosonate cytidylyltransferase	84.5475	176.635	0	483.343	489.594	378.599	-2.04016	0.00641908	0.0406343
PGN_RS02345	A0A212G9N2,Phosphotyrosine protein phosphatase	256.662	670.268	323.306	1879.89	1786.63	1971.85	-2.0937	0.000108306	0.00233827
PGN_RS09580	A0A212GBH1,N-acetylmuramoyl-L-alanine amidase	68.6612	215.169	172.979	492.911	667.17	756.021	-2.10303	0.000683266	0.00905528
PGN_RS00815	A0PA76,Pyridoxal phosphate homeostasis protein	0	200.187	241.402	655.278	533.388	452.245	-2.13226	0.00501896	0.0348945
PGN_RS09495	A0A212GBH5,Nicotinate phosphoribosyltransferase	54.5813	171.046	137.507	516.723	577.312	475.771	-2.14633	0.000513298	0.00752248
PGN_RS08330	A0A254MWY1,3-methyl-2-oxobutanoate dehydrogenase subunit VorB	179.166	311.925	451.374	1060.84	1457.53	1331.98	-2.16261	2.75e-05	0.000803924
PGN_RS09350	B2RMA0,Uncharacterized protein	0	106.231	256.205	399.281	362.273	434.01	-2.16765	0.0141332	0.0700174
PGN_RS08345	A0A212G879,2-oxoglutarate ferredoxin oxidoreductase subunit gamma	118.459	123.742	0	395.318	414.671	578.706	-2.17257	0.0145848	0.0715633
PGN_RS03945	A0A0E2LPY5,Glucosamine-6-phosphate deaminase	0	170.614	0	354.174	358.18	241.434	-2.17314	0.0184885	0.0854051
PGN_RS01665	Q7MXF1,Universal stress protein family	406.785	303.518	439.208	1269.14	1495.5	2548.63	-2.21959	3.7e-05	0.000986488
PGN_RS01160	B2RHB5,Uncharacterized protein	66.3373	69.2954	0	306.536	282.302	241.792	-2.2667	0.00886281	0.0525365
PGN_RS00635	B2RH10,Uncharacterized protein	0	61.8709	298.436	256.735	347.998	554.113	-2.30618	0.00441046	0.0324224
PGN_RS08565	A0A212GB05,Patatin	0	0	319.502	230.362	302.635	318.443	-2.33848	0.0119905	0.0625765
PGN_RS02705	A0A0K2J3V2,Undecaprenyl-diphosphatase	0	160.292	0	307.899	449.735	272.395	-2.37082	0.00929104	0.0530813
PGN_RS03515	B2RIR2,Putative phosphoglycerate mutase	119.776	0	0	325.222	275.408	234.81	-2.4154	0.0390883	0.140785
PGN_RS03115	B2RIH9,Uncharacterized protein	1268.21	1655.96	0	6172.75	6343.58	7219.54	-2.43438	3.06e-05	0.000858465
PGN_RS00055	B2RGN4,Probable L-threonine-O-3-phosphate decarboxylase	125.712	0	0	286.614	319.402	297.158	-2.45565	0.00584618	0.0388982
PGN_RS04945	F5X9L7,Uncharacterized protein	181.173	0	0	281.256	293.267	732.964	-2.46673	0.0250299	0.104982
PGN_RS08525	F5X7L7,Uncharacterized protein	495.624	388.293	624.314	1221.58	1528.57	5378.79	-2.48059	0.00338602	0.0281163
PGN_RS08820	W1RAP7,50S ribosomal protein L29	331.687	0	0	804.87	986.538	639.783	-2.48316	0.0343763	0.12866
PGN_RS09540	B2RMD9,Uncharacterized protein	0	160.864	387.967	359.957	578.534	1318.07	-2.48573	0.0262458	0.108216
PGN_RS02040	B2RHV2,Putative glycosyl transferase family 1	153.632	160.482	129.015	778.174	754.08	1113.62	-2.50709	1.68e-05	0.00054546
PGN_RS02260	B2RHZ5,Uncharacterized protein	0	71.269	0	206.068	199.025	106.679	-2.52619	0.0368994	0.134903
PGN_RS02535	B2RI55,Putative von Willebrand factor type A	148.176	232.175	186.651	631.15	842.795	1847.08	-2.52626	0.000238399	0.00428909
PGN_RS07950	B2RLE5,Probable chromate transport protein	0	113.742	0	216.44	266.066	339.081	-2.53587	0.0298309	0.117887
PGN_RS01745	B2RHP1,Exodeoxyribonuclease III	84.5475	88.3177	0	295.641	437.558	548.124	-2.54069	0.00380773	0.029851
PGN_RS08900	B2RM00,Putative ABC transporter membrane protein	320.589	334.885	201.916	1697.14	2061.64	1746.45	-2.55718	5.15e-06	0.000203109
PGN_RS01320	Q7MXL2,RNA polymerase sigma-70 factor, ECF subfamily	0	116.088	279.976	421.984	553.275	760.19	-2.57564	0.00352435	0.0286843
PGN_RS05000	B2RJL7,Uncharacterized protein	0	85.3068	0	161.18	212.068	266.328	-2.5892	0.0268358	0.109656
PGN_RS01795	A0A212G887,Exopolyphosphatase	71.1539	0	0	217.915	191.447	155.759	-2.60224	0.0246782	0.104793
PGN_RS00940	B2RH75,Ribosomal RNA small subunit methyltransferase E	0	90.4458	0	213.764	239.701	246.877	-2.63591	0.0198942	0.0894803
PGN_RS04845	A0A212G8E3,4-diphosphocytidyl-2-C-methyl-D-erythritol kinase	0	81.8945	0	217.84	280.894	143.392	-2.65038	0.0256596	0.106788
PGN_RS04350	F5XAK7,Hexapeptide transferase family protein	0	125.117	0	445.529	400.096	234.18	-2.79241	0.0177628	0.082611
PGN_RS08170	B2RLJ2,Probable UDP-2,3-diacylglucosamine hydrolase	81.9758	85.6312	0	370.911	454.82	670.83	-2.81108	0.00110148	0.0126565
PGN_RS10530	F5X9U2,Putative DNA methylase	468.687	0	0	972.329	1448.71	2058.11	-2.86803	0.0162768	0.077277
PGN_RS08865	A0A212GBG9,30S ribosomal protein S10	211.369	0	532.503	1364.12	1734.66	1187.56	-2.9409	0.00049447	0.00740261
PGN_RS08085	A0A1R4DVF4,ABC transporter ATP-binding protein	0	0	258.645	391.76	404.48	325.91	-3.05205	0.00627346	0.0400837
PGN_RS02605	Q76NH8,dTDP-4-dehydrorhamnose 3,5-epimerase	109.44	0	0	392.699	458.715	391.994	-3.11661	0.00437107	0.0323649
PGN_RS07150	B2RKX4,Uncharacterized protein	0	268.107	0	1161.91	1358.84	1514.21	-3.59491	0.000531818	0.00752248
PGN_RS08660	A0A1R4AGY1,Thiamine pyrophosphokinase	0	0	0	81.0436	92.7607	85.9875	-10.5594	0.0482427	0.162267
PGN_RS01480	A0A1R4DYZ5,Ribonuclease P protein component	0	0	0	129.791	149.053	149.031	-10.5678	0.0479994	0.162186
PGN_RS03020	A0A212G7P5,Membrane protein	0	0	0	107.187	119.927	77.3321	-10.6884	0.0453319	0.155738
PGN_RS01765	B2RHP5,Uncharacterized protein	0	0	0	88.7342	109.064	126.979	-10.698	0.0428221	0.149114
PGN_RS03610	A0A0K2J584,PEGA domain-containing protein	0	0	0	273.609	222.35	133.796	-11.0406	0.0334819	0.126663
PGN_RS00625	A0A254MU21,Biotin synthase	0	0	0	78.5695	89.4143	84.0433	-11.0659	0.0209562	0.0932347
PGN_RS08045	B2RLG6,Uncharacterized protein	0	0	0	353.499	424.869	342.961	-11.0768	0.0211447	0.0938123
PGN_RS00865	B2RH61,Uncharacterized protein	0	0	0	112.742	156.559	241.098	-11.2375	0.0254684	0.106386
id96	-	0	0	0	498.522	517.932	906.504	-11.717	0.00980117	0.0547744
PGN_RS00915	W1R5Z3,Membrane protein	0	0	0	207.354	212.942	166.681	-11.7222	0.00615573	0.0396194
PGN_RS07080	W1RAW7,Preprotein translocase subunit YajC	0	0	0	349.249	402.036	750.573	-12.0929	0.00556041	0.0377629
PGN_RS02530	B2RI54,Uncharacterized protein	0	0	0	127.046	174.732	319.692	-12.3164	0.00424604	0.0318997
PGN_RS02355	A0A212G9I5,Uncharacterized protein	0	0	0	930.282	835.754	1865.16	-13.0078	0.000442028	0.00687892
S: Intracellular P. gingivalis
J: P. gingivalis cultured in medium
Cufoff value: absolute LogFC≥1 and FDR≤0.05
