# Supplementary material for: Porphyromonas gingivalis Induces Increases in Branched-Chain Amino Acid Levels and Exacerbates Liver Injury Through livh/livk
Source: Front Cell Infect Microbiol. 2022 Mar 10;12:776996. doi: 10.3389/fcimb.2022.776996 (PMC8961321; doi:10.3389/fcimb.2022.776996)
Supplement: Supplementary Table 4 — Differentially expressed genes of human umbilical vein endothelial cells (HUVECs) infected with P. gingivalis compared with uninfected HUVECs. [file Table_4.xls]

## Sheet: Table S3-DEG-cell
Table S4 DEG of HUVEC infected with P. gingivalis compared with uninfected HUVEC
Gene Symbol	uniprotAc	S_1	S_2	S_3	D_1	D_2	D_3	logFC	PValue	FDR
AC079466.1	Q7ZGS2,Env protein	2.80964	2.3391	2.02856	0.00929815	0.0194127	0.0108718	7.23752	6.31e-17	3.34e-13
RNVU1-1	A0A1D5P469,General transcription factor IIIC subunit 2	7.43324	3.88131	9.69005	1.00987	0.790655	0.590394	2.8765	6.13e-06	5.19e-05
MTND4P24	E2F716,NADH-ubiquinone oxidoreductase chain 4	5.01002	2.47792	4.21363	0.938645	0.217745	0.609727	2.541	4.45e-06	3.97e-05
TMCO5B	H2NMP9,Uncharacterized protein	0.848966	0.631691	0.664033	0.123269	0.114383	0.112103	2.4717	3.38e-08	6.76e-07
PPP2R2C	I3MIA7,Serine/threonine-protein phosphatase 2A 55 kDa regulatory subunit B	0.160436	0.15099	0.154587	0.0315104	0.0234956	0.0263167	2.36166	6.98e-07	8.34e-06
CH507-513H4.6	M0R881,Uncharacterized protein	1.11221	1.75544	0.45309	0.35887	0.187313	0.052451	2.34081	0.000175381	0.000883295
PKNOX2	K7BFH4,PBX/knotted 1 homeobox 2	0.353286	0.274376	0.140723	0.0569963	0.0528877	0.0370238	2.27033	2.96e-06	2.8e-05
MIR3687-2	-	3726.58	3715.8	3300.37	914.976	499.538	837.295	2.13746	0.000394031	0.00174212
SCARNA8	-	20.5706	14.5771	24.2621	4.74099	2.96948	4.43471	2.12743	2.41e-07	3.4e-06
MT-TR	-	1034.47	1211.64	1043.58	280.278	246.7	256.958	1.94998	6.67e-17	3.34e-13
OR7E100P	D6W5H0,HCG1776413, isoform CRA_a	1.64352	1.08322	0.659235	0.244757	0.298086	0.286181	1.92571	6.93e-05	0.000403938
AC138744.2	G3RY15,Uncharacterized protein	4.80604	4.55132	2.50608	1.24059	0.809409	1.08792	1.81348	9.83e-05	0.000543715
RNU1-11P	A0A1D5P469,General transcription factor IIIC subunit 2	6.25957	8.11546	8.67005	2.77714	2.10841	0.885591	1.81053	7.55e-05	0.000433386
RP13-487P22.1	-	1.36086	0.866377	1.04355	0.361613	0.188744	0.302011	1.79728	1.05e-05	8.16e-05
RP11-21M7.2	-	6.80804	6.88447	3.49623	0.399402	2.6406	1.71233	1.77892	0.000357642	0.00161075
MT-ND4L	A0A0N8DU09,NADH-ubiquinone oxidoreductase chain 4L	3850.5	3726.07	3686.38	956.211	1104.72	997.261	1.76005	9.54e-17	3.34e-13
MTRNR2L1	-	1.19811	1.41593	1.50801	0.746511	0.0834948	0.249387	1.75981	0.00142061	0.00515049
RN7SL239P	-	3.63577	4.24356	3.06682	0.828094	1.29667	0.968246	1.7039	9.51e-05	0.000528684
MTRNR2L5	-	11.1999	7.28228	16.9771	5.49074	1.16976	3.01348	1.69973	0.0478682	0.095842
UBE2E1-AS1	-	1.73184	1.93385	1.5051	0.585413	0.444447	0.435586	1.68859	2.79e-05	0.00018695
RN7SKP86	L5MJT6,Nuclear prelamin A recognition factor	7.15043	4.70603	4.03087	2.24483	1.43207	0.874921	1.65757	5.19e-05	0.00031572
CTD-2545G14.4	-	45.4124	52.2304	34.7597	18.5514	9.82328	10.3741	1.65375	1.13e-07	1.8e-06
MTND6P22	E0XI80,NADH-ubiquinone oxidoreductase chain 6	3.32502	3.33206	4.49507	1.50996	1.24441	0.371687	1.64081	6.88e-05	0.000401508
RP11-592P9.3	-	9.08942	10.3678	5.22753	2.58779	3.06159	1.81546	1.62155	1.99e-05	0.00014065
RP11-10L12.2	G3RXA9,Ribosome biogenesis protein WDR12	1.39592	1.25899	0.741374	0.367004	0.27863	0.390107	1.61855	6.18e-05	0.000366126
MIR3687-1	-	2746.29	2449.38	2252.81	851.172	605.114	783.327	1.61518	1.69e-10	8.63e-09
MTCO2P12	V5N5I3,Cytochrome c oxidase subunit 2	73.098	60.497	66.3482	22.1594	19.5832	18.3143	1.60942	2.46e-14	8.73e-12
RP11-685N10.1	-	5.07984	5.27872	3.88691	1.63908	1.26468	1.41654	1.60825	6.42e-07	7.77e-06
MT-TK	-	359.3	376.96	304.69	94.0478	124.728	98.8994	1.5963	3.1e-12	3.43e-10
RP11-397P13.6	G3S2S5,Uncharacterized protein	3.79176	5.3097	2.86173	1.28786	1.0083	1.43053	1.59526	4.68e-06	4.14e-05
RP11-57H14.5	-	0.698483	1.16993	1.10567	0.418554	0.06722	0.414102	1.59465	0.000840748	0.0033152
ANO2	F5GXT3,Anoctamin	0.225665	0.166523	0.213948	0.072814	0.0483704	0.0619182	1.57257	0.00010214	0.000562521
MT-ATP8	A0A059RNH1,ATP synthase protein 8	10054	9089.55	9447.33	3094.35	3069.42	2683.96	1.57192	2.26e-15	2.14e-12
RP11-136F16.2	A0A1U7T460,redox-regulatory protein FAM213A	5.28269	5.97725	5.50925	1.67354	2.13524	1.377	1.56107	1.77e-07	2.64e-06
RP4-800M22.2	A0A1A6GM09,Uncharacterized protein	1.37324	1.03211	1.19344	0.246163	0.411153	0.460521	1.55722	0.000381421	0.00169739
TAS2R50	J7MBE9,Taste receptor type 2	1.53986	1.50454	1.50553	0.579666	0.475447	0.338886	1.5546	3.73e-05	0.000239127
NEFH	F6WNE5,Uncharacterized protein	0.424006	0.565971	0.552739	0.153229	0.182807	0.140771	1.55452	1.07e-05	8.34e-05
RN7SKP72	A0A0P5WRE6,Uncharacterized protein	8.78913	5.74704	6.30168	2.69414	1.77627	1.98955	1.55149	1.49e-05	0.00010978
CTD-2006O16.2	-	4.24996	6.30599	4.64669	1.94637	1.01591	1.86201	1.54636	1.1e-05	8.54e-05
MT-ND4	Q1W0W1,NADH-ubiquinone oxidoreductase chain 4	5983.84	5526.44	5734.29	1790.98	1916.22	1732.86	1.54418	6.74e-15	4.01e-12
MT-CYB	Q0ZFD6,Cytochrome b	4634.19	4529.48	4421.95	1466.18	1480.36	1374.3	1.53253	1.93e-15	2.03e-12
CCDC13	G3QW98,Coiled-coil domain containing 13	0.452199	0.652545	0.269482	0.200103	0.130555	0.116985	1.52361	5.05e-05	0.000308322
MT-ND2	Q8HG17,NADH-ubiquinone oxidoreductase chain 2	3418.99	3142.07	3322.02	1055.58	1084.79	1030.18	1.5204	1.79e-15	2.03e-12
ABT1P1	G1QT53,Activator of basal transcription 1	2.18818	2.18498	2.24128	0.302592	0.894984	0.943479	1.51828	0.000103406	0.000568236
MIR663AHG	-	56.3537	41.9721	47.1391	16.4031	12.0363	18.4717	1.51499	0.000245205	0.0011738
AC019206.1	-	14.0351	16.5764	9.14818	4.95994	5.17769	2.77362	1.51009	1.38e-05	0.000103033
MIR3648-2	-	1358.42	1252.17	1195.59	430.149	370.032	441.897	1.49667	1.03e-15	1.47e-12
MTATP8P1	A0A059RNH1,ATP synthase protein 8	29.7557	27.3958	27.4761	9.80111	10.2314	7.48403	1.4882	1.13e-08	2.74e-07
EIF4EBP1P1	A0A0D9SBT9,Uncharacterized protein	3.95124	3.05455	2.4528	0.849949	1.01402	1.27774	1.48573	0.000363941	0.00163158
CH507-513H4.4	M0R881,Uncharacterized protein	1.11221	1.75544	1.35927	0.448588	0.374626	0.576961	1.4842	0.000180022	0.000901199
SEPT7-AS1	-	0.98197	0.585667	0.805228	0.265742	0.298748	0.215113	1.45906	3.77e-06	3.45e-05
PRDM6	H2QRE3,PR/SET domain 6	0.802866	0.909776	0.509894	0.305553	0.212645	0.238178	1.45372	1.5e-07	2.28e-06
MT-CO2	H9PWQ9,Cytochrome c oxidase subunit 2	4514.41	3958.29	4388.56	1471.92	1496.48	1386.05	1.44275	1.2e-14	5.75e-12
RP11-1079K10.3	-	2.18481	1.44503	1.2342	0.704961	0.441546	0.494564	1.44141	0.000204099	0.00100183
ZNF299P	A0A151IKR4,Zinc finger protein 91	0.746881	0.93023	0.695458	0.321322	0.287511	0.187853	1.44133	0.000123426	0.000660917
MT-CO1	Q957U9,Cytochrome c oxidase subunit 1	7565.67	7042.29	6736.15	2294.68	2648.82	2314.09	1.43479	1.2e-13	2.72e-11
RP4-568F9.6	-	0.579158	0.499634	0.328259	0.146249	0.203559	0.133001	1.43163	0.000360845	0.00162205
RP1-142L7.8	-	3.13242	3.79933	2.53456	1.32439	0.945946	0.978026	1.42948	3.23e-05	0.000211635
RP11-1174L13.2	A0A1U7TVU2,non-specific lipid-transfer protein	1.96175	1.45708	1.80519	0.521282	0.777382	0.435362	1.42938	0.000887688	0.00346687
MTND1P23	D4IH17,NADH-ubiquinone oxidoreductase chain 1	561.923	511.778	562.999	186.766	182.65	190.786	1.42697	5.76e-16	8.81e-13
HMGB1P14	H2RHH9,Uncharacterized protein	7.05658	6.85393	4.38723	2.45205	1.46269	2.45748	1.4269	2.87e-06	2.73e-05
MED14OS	-	4.34866	4.30786	3.71735	1.70219	1.10457	1.45237	1.41995	4.76e-07	6.02e-06
ITGB2-AS1	D3DSM3,HCG1749250, isoform CRA_b	0.68424	0.545913	0.445991	0.254746	0.230472	0.0794295	1.41959	0.000529307	0.00223926
RP13-580B18.4	K0E5S7,BC215 protein	0.02924	0.0431537	0.0519786	0.0223002	0.0107443	0.00802292	1.40407	0.0021469	0.00727658
SNORD114-3	-	15.3986	16.2027	17.8433	2.76031	9.22079	5.16398	1.38832	0.00103104	0.00392483
RP11-601H16.1	T1DCS7,ATP-dependent Clp protease ATP-binding subunit clpX-like, mitochondrial-like protein	4.6684	3.77861	3.433	1.4677	1.20958	1.53546	1.38248	2.68e-07	3.72e-06
RP11-354P11.8	-	3.38626	2.89334	3.25268	0.920104	0.960499	1.47926	1.38062	0.00046081	0.00199788
FAM66A	B4DGH2,cDNA FLJ56781	0.945083	0.80502	0.821347	0.203296	0.318332	0.396173	1.37087	0.000799617	0.00318209
MIR6723	S4V1Y8,Cytochrome c oxidase subunit 1	41.8125	52.015	57.3266	17.6784	20.8828	14.6869	1.36269	5.79e-07	7.13e-06
RP11-20L24.1	F7ICT4,CD2 antigen cytoplasmic tail-binding protein 2	2.51808	2.36191	2.10086	0.974992	0.746385	0.760005	1.36224	0.000108301	0.000590728
MIR3648-1	-	3210.17	3077.22	2727.61	1028.45	1052.47	1145.22	1.36218	6.14e-15	4.01e-12
GABRA2	E9PBQ7,Gamma-aminobutyric acid receptor subunit alpha-2	0.521675	0.310433	0.364569	0.215179	0.0869521	0.121741	1.35783	0.000217517	0.00105701
POLHP1	G1SP42,DNA polymerase eta	2.18419	2.21617	1.24571	0.880951	0.551776	0.618029	1.35304	0.00181714	0.00633359
RNU1-3	A0A1D5P469,General transcription factor IIIC subunit 2	1097.77	1218.38	1130.17	428.942	379.251	435.12	1.35241	3.95e-15	2.88e-12
HMGB3P14	L9L6P8,High mobility group protein B3	2.67782	2.51174	3.3512	1.38246	1.01021	0.565753	1.35027	0.000238539	0.00114546
AC009299.4	G3S9J9,Uncharacterized protein	19.0603	17.0291	16.6814	7.27614	6.08852	5.80677	1.3357	3.65e-10	1.6e-08
RP11-679C8.2	-	0.403295	0.214934	0.334562	0.153789	0.0617464	0.124489	1.32877	0.00194423	0.00669567
LINC00397	-	1.92279	1.27781	2.1108	0.522457	0.613568	0.763601	1.32875	0.000990458	0.0037933
RP11-571I18.5	Q9UI78,PRO0202	2.30565	1.39827	1.34737	0.66699	0.696272	0.479924	1.32608	3.25e-05	0.000213166
RNU2-6P	A0A146SB04,Uncharacterized protein	9.11756	4.26386	11.8858	3.05087	2.72984	3.05762	1.3242	0.00101173	0.00386093
MT-TI	-	321.733	361.457	356.381	127.214	115.886	139.624	1.32302	6.27e-12	5.89e-10
SNORA2B	-	54.7941	64.2025	59.2199	24.1779	23.0309	18.0221	1.32127	1.18e-08	2.84e-07
RP11-348N5.7	-	0.855994	0.912392	0.507219	0.276199	0.314536	0.264227	1.31555	0.000500232	0.00213898
AC006445.1	-	15.5055	15.9134	9.75805	5.17559	4.68243	5.6481	1.31501	0.000130793	0.000694762
CTC-510F12.2	Q8TE03,Lung squamous cell cancer related protein LSCC-3	7.6677	8.74611	5.73283	2.83793	2.88656	2.55249	1.31501	7.15e-07	8.51e-06
RP11-589M4.4	S7MX47,Cytosolic carboxypeptidase 1	3.54572	3.1979	2.09101	0.926157	1.30805	1.08291	1.31451	4.39e-05	0.000274456
SMTNL1	E9PPJ3,Smoothelin-like protein 1	1.16726	1.08785	0.659385	0.351525	0.39317	0.352303	1.31149	0.000174978	0.000881711
RP11-173A16.2	-	1.16074	0.830278	0.834839	0.309954	0.296598	0.453016	1.30447	0.000255813	0.0012158
TAS2R13	A7E1X5,Taste receptor type 2	1.01904	1.37862	1.12406	0.480567	0.501666	0.325312	1.29721	8.12e-05	0.000460316
CTD-2256P15.1	-	2.33142	1.59806	0.972564	0.601812	0.251293	1.0555	1.2972	0.00437879	0.0132791
MTCO3P12	A0A0S2IAR5,Cytochrome c oxidase subunit 3	79.1745	66.9646	74.9247	28.0068	28.6043	26.0205	1.29458	5.52e-13	9.23e-11
LSM3P4	-	3.73751	4.30723	3.78954	2.00994	1.11903	1.25339	1.29341	0.000643562	0.0026407
XIAP-AS1	H2PFS9,Uncharacterized protein	2.92849	4.80222	5.37937	2.14755	1.3451	1.30573	1.29067	0.000199133	0.000979625
RP11-809N8.5	F6K4X5,Cytochrome c oxidase subunit 1	31.0963	19.8806	26.6828	11.6848	8.75056	8.31622	1.28851	3.09e-06	2.91e-05
RP11-474L23.3	A0A226NZ95,Uncharacterized protein	2.92054	2.14016	2.49851	0.942354	0.983726	0.895249	1.28386	9.18e-05	0.000512544
AL365273.1	H2R7I1,Ectonucleoside triphosphate diphosphohydrolase 1	0.802725	1.03426	0.896949	0.111005	0.579389	0.346111	1.28296	0.0052422	0.0154252
SMAD5-AS1_4	-	11.5259	16.2858	11.0185	3.47105	4.91752	6.66756	1.28145	0.00010997	0.000598593
RNU4-47P	-	11.2563	12.6901	9.53795	5.44798	3.79144	3.39735	1.27794	0.000511998	0.00217947
RP11-79D8.2	F6T847,Uncharacterized protein	4.31119	7.77656	5.28952	1.8002	1.7084	3.253	1.27723	0.000835419	0.0032968
FCF1P5	Q23DZ8,rRNA-processing protein Fcf1-and Utp23-like PIN domain protein	2.52915	2.40111	2.08234	0.859018	0.896731	0.903964	1.27712	0.000608591	0.00252058
MT-ND1	D6R6F2,NADH-ubiquinone oxidoreductase chain 1	3961.25	3738.64	3874.32	1411.92	1556.82	1440.52	1.2721	9.44e-14	2.24e-11
LRRC19	Q53GE4,Leucine rich repeat containing 19 variant	0.480005	0.464986	0.324457	0.172089	0.155692	0.160972	1.26982	0.000196015	0.000965957
CCDC162P	I3LDH9,Uncharacterized protein	0.153832	0.121399	0.133691	0.0537723	0.0474972	0.0532003	1.26977	0.00030502	0.00141158
AC012513.4	L9KNQ5,Heterogeneous nuclear ribonucleoprotein A3	2.59577	2.03577	3.16318	0.910393	1.33051	0.638685	1.26886	6.33e-05	0.000373701
RP5-1142A6.7	-	29.8956	34.2223	26.9808	13.5048	11.3091	10.0642	1.26596	5.65e-10	2.26e-08
RP11-549J18.1	G7N1S5,Uncharacterized protein	0.650345	0.458241	0.423898	0.170498	0.177983	0.245358	1.26193	0.000265254	0.00125141
AC010642.2	-	1.00499	0.906404	0.965348	0.341341	0.427592	0.31929	1.26024	0.000686824	0.00279118
SMIM18	A0A1U7TQ37,small integral membrane protein 18	1.07494	1.33306	1.22614	0.30349	0.678887	0.405548	1.25775	0.00149562	0.00536896
RNU1-109P	-	13.094	15.746	9.67271	4.22497	4.11642	6.91604	1.25701	0.000191592	0.000947681
MTND2P28	Q2HKW8,NADH-ubiquinone oxidoreductase chain 2	793.711	767.011	809.326	290.904	315.598	306.518	1.25645	1.74e-14	7.21e-12
HNRNPA3P11	A0A0D9RQM1,Uncharacterized protein	3.98428	4.46082	3.94024	1.68456	1.24947	1.866	1.25533	1.56e-06	1.63e-05
KCNQ4	H2PYS7,Uncharacterized protein	0.398799	0.40118	0.479888	0.148475	0.165326	0.173604	1.25362	0.000102273	0.000562942
ANGPTL5	K7C438,Angiopoietin-like 5	0.568992	0.635361	0.529817	0.314732	0.164275	0.183999	1.25181	0.000604383	0.00250524
RP5-1142J19.2	A0A1U7R411,60S ribosomal protein L36a-like	12.0301	8.90257	10.0529	4.18028	2.9092	4.88778	1.2493	7.66e-05	0.00043867
RP11-84G21.1	G1RAE7,Uncharacterized protein	19.5815	18.4837	18.9833	6.74714	6.77606	8.71242	1.24287	1.73e-12	2.19e-10
SNORA8	-	4.60389	4.77069	5.23551	2.08604	1.7157	1.8478	1.23523	3.82e-06	3.49e-05
MT-CO3	F2WHP1,Cytochrome c oxidase subunit 3	4024.03	3662.73	3984.55	1489.83	1702.77	1382.34	1.2306	1.98e-12	2.39e-10
OR1N2	A0A126GVE2,Olfactory receptor	1.38104	1.29746	1.27524	0.631282	0.503939	0.390772	1.22948	0.00033962	0.00154266
PLBD2	K7B3B5,Phospholipase B-like	81.1766	74.4567	73.4796	32.6278	29.3683	28.0626	1.22689	3.26e-14	9.99e-12
DDX11L2	B7ZGW9,DEAD/H box polypeptide 11 like 2	0.917892	1.15899	1.73503	0.50349	0.618347	0.311667	1.22668	0.000749173	0.00300288
SNORD14B	-	15.6837	12.2163	9.29339	4.14047	5.76299	4.84123	1.2264	0.00134317	0.00490665
RP11-142L1.3	A0A1S3FLR8,protein SET	7.85183	6.87926	7.89613	2.60589	3.17368	3.04693	1.22566	4.41e-05	0.000275284
RPL7AP10	A0A250YE40,60S ribosomal protein L7a	1.2167	1.75575	1.26888	0.418758	0.546428	0.734447	1.22493	0.00153863	0.00549561
RP11-1228E12.2	G2HFN9,Uncharacterized protein	2.28978	1.68585	1.15744	0.723753	0.787007	0.528903	1.21986	0.000133316	0.000705075
ABC13-47488600E17.1	A0A1B0GUA9,Uncharacterized protein	24.9994	28.5899	18.01	11.1835	8.19897	9.01362	1.21835	0.00102843	0.00391791
RP11-307L3.4	-	2.6147	2.81171	2.88415	0.778771	1.0162	1.51763	1.21667	0.000278643	0.0013053
RP11-230C9.2	-	5.70203	6.30094	6.62963	2.65202	1.97252	2.75202	1.21363	6.52e-08	1.15e-06
SOCS2-AS1	F7DK79,Uncharacterized protein	0.437153	0.409434	0.547959	0.227856	0.215206	0.0888066	1.212	0.000664595	0.00271303
MIR1296	-	12.5532	16.9826	8.18222	4.50051	5.1679	5.78843	1.21048	0.00160826	0.00570136
RP11-320L11.2	-	3.7182	3.66541	3.15624	1.95305	1.16503	1.04393	1.20664	5.84e-05	0.00034872
MT-ATP6	D7SF29,ATP synthase subunit a	7492.1	6713.31	7197.62	2732.4	3175.74	2636.8	1.20389	3.51e-12	3.69e-10
DUXAP7	F7CQH4,Double homeobox A	1.67618	1.67973	0.485576	0.961502	0.250929	0.351323	1.20385	0.0174185	0.0417713
RP11-330M2.4	G3QYD7,Uncharacterized protein	22.1646	24.9002	19.7696	10.0375	8.12058	8.65553	1.20282	4.9e-08	9.09e-07
RP11-269F21.2	-	4.91898	4.62934	4.46082	2.6223	1.29667	1.61374	1.19963	0.000794122	0.00316393
CTB-193M12.3	F7HQ61,Uncharacterized protein	2.67867	2.30086	1.49655	0.740839	0.773364	1.15497	1.19494	0.00206627	0.00703565
AP004289.1	I3MR45,Aconitate hydratase, mitochondrial	0.669249	0.866033	0.758644	0.337997	0.235224	0.351291	1.1925	0.000268059	0.00126314
RP11-264B17.5	-	2.82646	1.52952	2.57922	1.2768	0.666425	0.746445	1.18893	0.00419362	0.0128073
RPL12P29	A0A096N6X8,Uncharacterized protein	3.93107	3.03895	3.11135	1.35902	1.3241	1.37715	1.18517	0.000318903	0.00146428
RP11-429D19.1	G7PXF9,Uncharacterized protein	3.00753	2.7125	1.12018	0.924212	0.868308	1.08063	1.18158	0.00388448	0.0120124
RP11-526I2.5	F7HVF4,Uncharacterized protein	0.48342	0.411777	0.490149	0.329296	0.126646	0.0810587	1.18152	0.00667556	0.0189375
MT-ND3	I6QHG6,NADH-ubiquinone oxidoreductase chain 3	1787.23	1754.4	1843.47	737.027	743.026	707.015	1.18038	2.72e-14	8.89e-12
RP11-261P9.4	-	2.00154	1.8052	1.44957	0.789344	0.449454	0.922938	1.17752	0.00283719	0.00923572
SNX31	H2R1W1,Uncharacterized protein	0.468623	0.220515	0.371853	0.105188	0.150983	0.169112	1.1769	0.00371239	0.0115719
RP11-15J10.8	F7GMM8,Uncharacterized protein	1.1176	1.09961	1.05958	0.557308	0.307998	0.459974	1.17527	0.000742723	0.00298062
RP11-147G7.3	Q6ZSR7,cDNA FLJ45255 fis, clone BRHIP2015153	0.42032	0.356789	0.612396	0.175511	0.116592	0.261184	1.17419	0.00313364	0.0100366
MTCO1P2	T1Q4Y6,Cytochrome c oxidase subunit 1	2.37294	2.14016	2.49851	1.35463	0.614829	0.826383	1.17401	0.000698028	0.00282706
RP11-315I20.3	H2PZU1,Integrin, alpha 10	4.24592	4.96406	4.92003	2.63853	1.48312	1.54255	1.1737	0.00027893	0.00130633
NRADDP	G3SJB6,Uncharacterized protein	1.76419	1.00492	1.57355	0.599199	0.500405	0.630551	1.17353	0.0033615	0.0106413
RP11-63K6.1	H2PJT8,Uncharacterized protein	1.61464	2.06941	1.77251	0.767769	0.686979	0.769467	1.1729	0.000559544	0.00234783
RP11-54O7.14	-	21.2273	23.4634	21.2222	8.54873	9.24659	9.15257	1.17288	1.08e-08	2.64e-07
AMPD3	H2Q364,AMP deaminase	0.330579	0.349262	0.35707	0.188951	0.146344	0.0783947	1.17093	0.000205654	0.00100822
MTATP6P1	D7NUP8,ATP synthase subunit a	1947.15	1910.96	2056.13	710.081	889.138	817.748	1.17084	3.2e-12	3.5e-10
RP11-383I23.2	Q6ZPC1,cDNA FLJ26089 fis, clone RCT06287	0.534672	0.361667	0.398288	0.123228	0.180094	0.230535	1.1668	0.00102816	0.00391765
RP11-344E13.4	-	1.07558	0.506123	0.731549	0.301783	0.220523	0.423431	1.16323	0.00499292	0.0148119
SNORD91B	-	6.93628	7.29851	6.02814	3.73015	1.75226	2.83495	1.16297	0.000802444	0.00318982
RN7SKP234	-	6.01506	3.875	5.22753	2.40295	1.92957	1.72901	1.16071	0.00203621	0.00694517
RP11-805L22.3	Q6ZUH1,cDNA FLJ43719 fis, clone TESOP2006060	3.30332	2.17716	1.65625	1.06586	1.28384	0.575196	1.15878	0.00325983	0.010374
RP11-442G21.2	-	0.534116	0.541936	0.217587	0.17234	0.202394	0.176319	1.15452	0.00738779	0.0206433
TAS2R15P	H2NGL0,Taste receptor type 2	0.898802	1.49655	1.17169	0.490788	0.326031	0.678189	1.152	0.00336436	0.0106471
AP000936.1	A0A1W7RDQ9,40S ribosomal protein S27	4.02576	4.99242	4.92003	1.94846	2.034	1.70867	1.15194	0.00126144	0.00465763
RP11-301G19.1	A0A0J9TLB3,Uncharacterized protein	3.95757	4.21832	4.27322	2.68292	1.13105	1.26686	1.15144	0.000524126	0.00222018
RP11-492I21.1	-	2.14209	1.65596	2.26055	0.921567	0.618445	0.923605	1.15049	0.00134069	0.00490118
MT-TM	-	101.902	87.6511	88.5605	29.8357	44.4937	41.2928	1.14962	6.87e-07	8.26e-06
THAP5P1	A0A0D9RFK0,THAP domain containing 5	2.93865	6.18423	4.1501	2.3705	1.81468	1.29346	1.14835	0.00381736	0.011838
PRSS12	K7AYK8,Protease, serine, 12	0.638805	0.525602	0.46751	0.195271	0.226493	0.262145	1.148	1.65e-05	0.000119784
CTD-2026K11.6	Q9H960,cDNA FLJ12988 fis, clone NT2RP3000080	0.78564	0.629842	0.720712	0.300442	0.333234	0.241513	1.14292	0.000462801	0.00200477
SNORD62B	-	19.3974	17.4946	20.4238	9.629	8.04139	5.62934	1.14249	0.000488928	0.00210012
RP11-305E6.4	G7N1S5,Uncharacterized protein	0.336541	0.589202	0.51614	0.255506	0.120025	0.224062	1.13979	0.00161677	0.00572644
IGF1	F6VZY3,Insulin like growth factor 1	0.174544	0.121644	0.155139	0.0767986	0.0320681	0.0778236	1.13769	0.0031684	0.0101317
CTD-2194F4.2	A0A0D9SAB7,Uncharacterized protein	2.35053	2.04143	1.92929	0.73034	0.821051	1.1167	1.13606	0.000537242	0.00226946
OR7E160P	G3SHQ8,Uncharacterized protein	0.663502	1.25667	1.03794	0.470994	0.312882	0.45058	1.13519	0.00533287	0.0156619
RP11-6B19.1	-	6.48505	5.47556	5.7559	2.84935	2.50969	1.97814	1.13389	3.27e-05	0.000213762
MT-ND5	V9JCN2,NADH-ubiquinone oxidoreductase chain 5	4922.77	4860.55	4675.1	2100.26	2024.49	1946.4	1.13193	1.07e-12	1.47e-10
RP11-792A8.3	G3S809,Coiled-coil-helix-coiled-coil-helix domain containing 2	4.27738	2.41111	4.18202	1.38016	1.08056	2.01718	1.13023	0.00855325	0.0232537
CTD-3193O13.14	-	4.25307	4.60304	4.7523	2.27412	1.30977	2.10887	1.12887	0.000112862	0.000611254
RP11-424M24.3	-	1.25982	2.27247	1.75962	0.52264	0.788067	0.950592	1.1257	0.00273644	0.00895507
LL0XNC01-7P3.1	-	1.08707	1.47065	0.985818	0.518512	0.445756	0.552774	1.12479	2.32e-05	0.00016008
TPM3P1	A0A146WGE6,Uncharacterized protein	4.20866	4.41553	3.80693	1.99541	1.33081	1.94427	1.12426	2.04e-05	0.000143808
RP11-553D4.2	A0A1A6HJZ8,Uncharacterized protein	1.9498	1.70358	1.50918	0.707772	0.574657	0.919512	1.12372	0.000323207	0.00147891
SNRPCP4	A0A1A6GBQ9,Uncharacterized protein	3.45596	3.38798	3.52583	1.64843	1.01224	1.70067	1.1224	0.000797935	0.00317658
QRSL1P3	G3SBQ6,Glutamyl-tRNA	1.46263	1.23121	1.20758	0.440475	0.656876	0.551812	1.12096	0.000403274	0.00177746
RP11-104H15.10	Q59FR9,Fibroblast growth factor 11 variant	0.311964	0.270941	0.376555	0.149125	0.116754	0.130773	1.12031	0.000376073	0.00167867
RP11-59E19.3	I3L640,Bromodomain containing 7	7.60892	6.934	4.64956	3.24793	2.45612	2.48191	1.12025	4.96e-07	6.23e-06
RP11-334J6.6	-	4.47632	3.30318	3.00611	1.57565	1.09655	1.94468	1.1186	0.000674318	0.00274652
RPS15AP11	Q6Q420,Ribosomal protein S15a	3.83297	3.30667	3.47597	1.39808	1.90852	1.13172	1.11594	0.00119894	0.00446413
RP11-989F5.1	J3KNU7,Syntaxin-2	2.18605	2.26735	2.56478	0.916969	0.883594	1.15464	1.11586	0.000907551	0.00353184
RP11-648O15.1	A0A250YJ28,E3 ubiquitin-protein ligase XIAP	1.03932	0.937366	1.35487	0.558918	0.350074	0.47053	1.11582	0.000330064	0.00150406
RPSAP52	M3XTN6,Ribosomal protein SA	72.5157	76.0372	60.7061	31.9437	27.3353	29.7135	1.11488	1.25e-12	1.68e-10
RNU7-75P	-	17.5924	15.8667	17.5375	7.34599	2.78855	11.7127	1.11291	0.00827365	0.0226419
VN1R108P	H0XS62,Vomeronasal type-1 receptor	1.70064	1.39438	1.10849	0.648507	0.781129	0.349968	1.10679	0.00339961	0.0107348
RP11-819C21.1	H2PG84,Uncharacterized protein	0.852376	0.852626	0.787917	0.390044	0.281886	0.397589	1.10465	1.07e-05	8.34e-05
RP11-201A3.1	-	1.80337	1.6773	1.06525	0.763723	0.512519	0.701627	1.10411	4.19e-05	0.000263424
RP11-631M21.7	-	2.41947	2.34376	1.98588	1.09873	0.905498	0.878994	1.104	0.000437011	0.00190716
AC011406.2	F7F1U3,Putative transmembrane protein 185B	6.93628	5.16109	5.87744	2.35	2.92044	2.35519	1.1038	0.000142754	0.000743612
SNORD15B	-	90.528	85.6111	101.973	38.2851	40.262	39.7909	1.10361	3.58e-09	1.04e-07
RP11-44D5.2	A0A1U7T5J2,UPF0553 protein C9orf64 homolog	5.93	7.9786	7.09677	3.63859	3.33992	1.90715	1.10273	2.25e-05	0.000155993
SNORA71	-	8.12588	7.48145	5.73787	2.51269	2.96513	3.83211	1.10259	7.3e-05	0.000421244
TAS2R12	A0A219TTL8,Taste receptor type 2	0.537159	1.23808	1.71171	0.500708	0.241242	0.720555	1.10076	0.0137372	0.034432
RP3-468O1.6	G3RNV7,Uncharacterized protein	2.42116	2.08439	1.43466	0.63918	0.889656	1.07952	1.10047	0.00287903	0.0093444
RP11-135J2.3	-	1.25358	0.925045	1.70846	0.625115	0.383858	0.601929	1.10044	0.00220246	0.00743703
RP1-37M3.8	G5BKR8,tRNA-nucleotidyltransferase 1, mitochondrial	1.57901	1.42412	0.891982	0.679322	0.567317	0.436862	1.09985	0.000991863	0.00379677
MTATP6P2	A0A023GSU2,ATP synthase subunit a	5.67793	3.24327	4.93454	1.9542	1.97625	1.92792	1.09869	7.81e-05	0.000445154
RP11-274B21.2	H2RI92,Uncharacterized protein	16.0681	15.3473	13.0916	6.69676	6.91559	5.51479	1.09849	2.07e-09	6.58e-08
RP11-127B20.2	-	1.54371	1.74035	2.26395	0.684889	0.84495	0.800805	1.09847	0.00203592	0.00694517
RN7SL800P	-	7.56179	8.26668	5.97432	2.21811	3.39605	3.97672	1.0943	0.000377701	0.00168375
RP11-505K9.3	G3SHW0,Uncharacterized protein	1.20104	1.02621	0.659235	0.367135	0.255502	0.667756	1.09148	0.00844592	0.023009
TCEB1P31	G9KSQ7,Transcription elongation factor B, polypeptide 1	4.25906	2.47823	2.68652	1.86188	1.11064	1.03667	1.09073	0.00235562	0.00787144
RP11-274B21.10	-	0.633543	0.93501	1.05114	0.483178	0.310395	0.304206	1.08951	0.0062767	0.0179338
SCRG1	H2PES1,Stimulator of chondrogenesis 1	0.178356	0.2681	0.372011	0.168811	0.0720908	0.0986907	1.08947	0.00453155	0.0136601
ARHGAP30	G3S6A8,Rho GTPase activating protein 30	2.03986	1.54266	1.43695	0.711336	0.810848	0.650086	1.08845	3.74e-07	4.95e-06
RP11-283I3.6	G7PGY8,Uncharacterized protein	1.74064	2.26356	1.82057	0.888176	0.804456	0.839961	1.0871	6.24e-07	7.62e-06
RP11-139E19.2	L5MIP2,Carbonyl reductase [NADPH] 1	2.09504	1.02349	1.36556	0.675995	0.882091	0.329335	1.08605	0.00882098	0.0238319
RP11-476C8.2	F7DWJ9,Uracil-DNA glycosylase	0.864116	1.23397	1.12647	0.464699	0.4851	0.434678	1.08468	0.00448931	0.0135585
RP11-110I1.5	B0BNF4,Kctd6 protein	16.0402	13.3539	9.24871	5.57371	5.40281	6.05154	1.08461	9.21e-05	0.000514209
SEPT14P12	H2QUL4,Uncharacterized protein	4.46833	6.20001	2.98716	1.92236	1.85239	2.33416	1.08442	0.000270907	0.00127476
RP4-569M23.4	Q9UKN6,DNA binding peptide	7.07935	5.80968	4.90536	2.42831	2.87863	2.4543	1.08379	1.36e-06	1.45e-05
RP5-965G21.6	-	6.1876	6.86846	5.21202	2.45725	2.82164	2.72948	1.08338	4.24e-06	3.81e-05
RP11-216M21.1	G3SA79,Uncharacterized protein	3.63516	3.36053	2.72483	1.75941	1.10199	1.37145	1.08281	0.000174165	0.000878057
RP11-122K13.12	F1T0H9,Uncharacterized protein	1.74238	1.6639	1.46972	0.7937	0.621409	0.696023	1.08215	0.0031133	0.00998315
AIMP1P2	A0A1S3FSA7,aminoacyl tRNA synthase complex-interacting multifunctional protein 1	9.45958	7.97522	6.1658	2.65415	3.60187	4.18953	1.08119	0.000177345	0.000890656
KIAA2012	H7C5G6,Uncharacterized protein KIAA2012	0.161553	0.13842	0.105301	0.0677654	0.0544158	0.0548547	1.07895	0.00304891	0.00980626
GNRHR	G3RJ87,Gonadotropin releasing hormone receptor	0.65228	0.615035	0.502461	0.344401	0.239681	0.178973	1.07886	0.00222177	0.00748699
SNORD114-13	-	23.41	14.8577	28.2569	11.75	7.00905	9.15908	1.0788	0.00192782	0.00665065
RP11-288K12.1	L8HRS8,Protein SDA1-like protein	2.59366	2.33923	2.74716	1.35993	0.895463	1.05191	1.07815	3.72e-06	3.4e-05
SNORD12	-	47.764	44.3645	26.0215	17.0219	18.7297	16.6753	1.0777	4.38e-05	0.000274021
NANOS1	A0A096N4U4,Nanos C2HC-type zinc finger 1	1.10209	0.835517	0.936973	0.58752	0.355076	0.289244	1.07626	7.78e-05	0.00044417
2021-03-01	D6RGC4,E3 ubiquitin-protein ligase MARCH1	1.07129	0.738535	0.834719	0.369507	0.418911	0.36236	1.07467	3.33e-07	4.49e-06
RP11-981G7.6	-	0.807616	0.789092	0.526409	0.390883	0.256917	0.287765	1.07455	0.000389923	0.00172702
RP11-274B21.4	G3RTE3,Uncharacterized protein	13.2142	14.359	8.71687	5.13706	4.61182	6.48701	1.07307	1.15e-05	8.82e-05
RP11-211N8.3	B7Z3T2,cDNA FLJ53534	4.49265	5.06492	2.74531	2.44623	1.3241	1.69496	1.073	0.00101716	0.00388019
RP11-497H17.1	-	2.80066	3.21482	1.82549	1.56089	0.771829	1.15267	1.07138	0.00294229	0.00952489
RP11-235P11.1	F7DG30,Clathrin light chain	1.48291	2.22907	2.44864	1.02076	0.799182	0.820547	1.07102	0.00219323	0.00741341
MATN1-AS1	Q96LW5,cDNA FLJ33163 fis, clone UTERU2000541	1.65823	1.16481	1.30948	0.555629	0.494094	0.769977	1.07033	7.92e-06	6.42e-05
RP4-635E18.8	Q6ZNU7,cDNA FLJ27113 fis, clone SPL05845	2.58117	1.86238	1.53822	0.856649	0.894258	0.890341	1.06988	0.000651372	0.0026667
TAS2R19	A0A0J9YWT6,Taste receptor type 2	4.29018	3.75383	2.75463	2.10742	1.33722	1.30452	1.06867	5.94e-05	0.000353964
USH2A	A0A0K1P7S2,Usher syndrome 2A	0.0750929	0.0592608	0.0693401	0.0302872	0.0252935	0.0330524	1.068	0.00121196	0.0045042
SNORA19	-	2.9455	1.96354	2.17031	0.743797	1.38036	0.966313	1.06642	0.00399659	0.012317
AP000962.1	G3QQG6,Uncharacterized protein	1.3986	1.15628	1.21548	0.564096	0.471089	0.615597	1.06627	0.00116433	0.00435318
RP11-504G3.4	A0A1A6HZU8,Uncharacterized protein	1.59697	2.20283	2.6329	1.00026	0.727757	1.06323	1.06579	0.000151483	0.000780625
PDHA1P1	W5PYS5,Pyruvate dehydrogenase E1 component subunit alpha	1.37915	0.973459	0.703518	0.541743	0.605922	0.180981	1.06573	0.0100985	0.0266751
TCEB1P19	U3D089,Transcription elongation factor B polypeptide 1 isoform a	3.22821	3.82139	3.41926	1.17183	1.76696	1.67464	1.06474	0.003119	0.00999615
RP11-436M15.1	F6WSS5,Uncharacterized protein	1.73407	1.42179	1.13028	0.864717	0.318593	0.713695	1.06418	0.00562725	0.0163815
MT-ND6	A0A023R5S7,NADH-ubiquinone oxidoreductase chain 6	5464.41	4861.69	4929.21	2434.12	2162.44	2131.99	1.06121	3.34e-12	3.6e-10
DDX18P5	M3VVC3,RNA helicase	0.884297	1.01909	0.576389	0.285331	0.595715	0.222415	1.06067	0.00911769	0.0245137
RP11-447D11.3	-	0.936431	1.03528	0.669439	0.370381	0.427341	0.387481	1.0568	0.000429216	0.00187684
KNOP1P2	H2QAN8,Lysine rich nucleolar protein 1	3.31277	3.559	3.17542	1.76056	1.24712	1.43362	1.05604	4.54e-06	4.04e-05
RP3-454B23.1	-	5.50229	3.7219	4.99537	2.21924	2.1181	1.85346	1.05601	5.94e-05	0.000353914
RNU6-1236P	-	27.2197	21.627	19.4316	10.0375	10.9148	9.29125	1.0553	0.000172569	0.000872884
CRYGS	G3RCE9,Crystallin gamma S	1.81953	1.77555	1.36096	0.769962	0.723388	0.72022	1.05342	1.23e-05	9.35e-05
RP11-196G18.24	-	3.25106	2.24223	1.86976	0.802177	1.22388	1.29869	1.04906	0.00157173	0.00559576
SNORD15A	-	45.5194	33.6253	40.1248	20.1428	16.6465	15.7013	1.04903	2.37e-06	2.32e-05
RP11-113A11.1	G3R0E6,Ribosomal protein L15	2.30267	2.35998	1.36444	1.01317	0.846116	0.868736	1.04691	0.00266147	0.00874089
MARK2P8	A0A0G2K6X6,Non-specific serine/threonine protein kinase	4.24592	5.0451	2.72359	1.60922	1.72527	2.18669	1.04211	6.36e-05	0.000374949
RP11-395I14.2	A0A087WTT9,Putative bifunctional UDP-N-acetylglucosamine transferase and deubiquitinase ALG13	3.40246	2.7399	2.21774	1.33311	0.982328	1.46704	1.03993	0.00150965	0.00541153
CTD-2013N17.6	K7EME6,GLI-Kruppel family member HKR1, isoform CRA_d	1.92578	1.96845	1.4226	0.994209	0.540551	0.871857	1.03942	7.63e-05	0.000436815
RNU11	-	200.622	191.738	206.604	92.3881	89.3479	85.6247	1.03848	4.63e-11	2.94e-09
RP11-797A18.5	-	3.26312	3.17235	2.98321	1.69557	1.22759	1.27906	1.03833	3.96e-06	3.6e-05
DPRXP4	G1R2R6,Divergent-paired related homeobox	2.25918	2.24132	1.91431	0.947642	0.91315	1.02279	1.03816	0.00202782	0.00692722
ATP1B3-AS1	-	8.532	8.15675	5.78365	3.96428	3.67851	2.44637	1.03768	0.000149916	0.000773833
RP5-1112D6.4	H2NL75,ATP synthase subunit s, mitochondrial	2.87974	2.90892	3.75406	1.56104	1.55197	1.04299	1.03762	0.000881537	0.00344533
SNORD43	-	122.306	133.817	124.154	62.754	54.0281	53.7074	1.03453	1.23e-07	1.92e-06
RP11-17P16.2	W5Q0E5,Uncharacterized protein	15.4266	13.5971	9.14103	4.07259	7.55802	5.82006	1.03383	0.000637225	0.00262118
CTBP2P2	G3SC61,C-terminal binding protein 2	0.769543	0.997702	0.62699	0.434532	0.162003	0.508075	1.03129	0.0102095	0.0269219
KLHDC9	G3QQW3,Kelch domain containing 9	0.596843	0.639226	0.389025	0.28887	0.276423	0.16888	1.03092	0.00810508	0.0222663
RP11-506B6.7	A0A0D9SG52,Uncharacterized protein	0.636935	0.804237	0.774961	0.575446	0.171631	0.224279	1.02951	0.0128352	0.0325276
AC009095.4	G7PXF9,Uncharacterized protein	3.82254	3.49121	2.96463	1.74861	1.43423	1.4604	1.02951	4.49e-06	4e-05
RP11-677M14.6	G3QSP0,Endothelial cell adhesion molecule	8.14973	8.82033	3.8633	3.82491	2.89481	2.90697	1.02814	0.000406617	0.00179061
BACH1-IT3	-	3.16062	2.13793	3.09017	1.01982	1.27751	1.43091	1.02773	0.00452556	0.0136555
KLRA1P	Q6NSY2,Killer cell lectin-like receptor subfamily A, member 1	1.64514	1.38956	1.53188	0.707772	0.545338	0.807857	1.02666	2.09e-05	0.000146133
MED28P3	H2QP97,Mediator complex subunit 28	2.17494	3.37828	2.0477	1.09165	1.62796	0.729375	1.02623	0.00489664	0.0145742
RNU1-28P	A0A1D5P469,General transcription factor IIIC subunit 2	93.5024	78.3318	128.011	63.6218	27.9365	41.3276	1.02605	0.0384003	0.0800704
FBXO24	G3SD34,F-box protein 24	0.344435	0.310648	0.274395	0.160531	0.18047	0.0721925	1.02319	0.00788189	0.0217643
LINC00672	A0A0D9S3E4,Uncharacterized protein	0.312809	0.454533	0.271854	0.179435	0.128778	0.170466	1.02318	0.00311014	0.00997741
CICP5	A0A024R3S6,HCG1984338, isoform CRA_a	0.550362	0.391874	0.490892	0.205621	0.156108	0.284135	1.02304	0.00617737	0.017683
CLEC18B	F5H550,C-type lectin domain family 18 member C	0.408276	0.644396	0.63868	0.276646	0.178776	0.308064	1.02171	0.00160228	0.00568523
LLNLR-304A6.2	K7EMW9,BTB/POZ domain-containing protein 2	3.86759	4.29796	2.79102	1.51535	1.81451	1.7197	1.02082	4.35e-05	0.000272813
RP11-141B14.2	-	1.85973	1.23331	1.99653	0.847155	0.810651	0.577811	1.02003	0.000976501	0.00375747
RP11-196G11.4	-	2.95399	2.87735	2.15648	1.14378	1.51239	0.980728	1.01906	0.0018046	0.00629982
AL133243.1	-	1.58324	1.46362	2.16712	0.791823	0.799922	0.716777	1.01892	0.000143825	0.000748215
SNORD45B	-	49.9027	48.2223	55.7603	25.3029	22.2115	21.5166	1.01834	1.4e-05	0.00010436
RP11-434D2.9	G3RMZ5,Uncharacterized protein	2.52999	1.73418	1.71503	1.30614	0.545394	0.839961	1.01823	0.00580774	0.0168062
RP11-1078H9.2	-	2.066	2.07037	1.34663	0.814761	0.850531	0.866052	1.01651	0.00506963	0.0150061
RP11-20I23.2	K7EUG5,Uncharacterized protein	3.34668	3.62206	2.43068	1.82032	1.19168	1.29869	1.01623	3.31e-05	0.000215866
RP11-841O20.2	I7GIJ8,Macaca fascicularis brain cDNA clone: QflA-20460, similar to human O-acyltransferase	23.1906	22.5093	20.8741	11.9012	8.704	9.66579	1.01588	3.11e-08	6.33e-07
LINC00483	A0A0D9QZL0,Uncharacterized protein	0.367833	0.363346	0.29684	0.214766	0.0943979	0.158599	1.01559	0.00432859	0.0131529
KB-226F1.2	G3SH97,Uncharacterized protein	2.99997	3.84033	2.90155	1.37391	1.43423	1.67946	1.01485	0.000297802	0.001383
RP11-2N1.1	-	3.43295	2.77589	2.31477	1.60424	0.956955	1.33982	1.01272	0.00175471	0.00615045
AC011247.3	-	5.23198	5.21546	6.4615	3.19864	2.41155	1.87	1.01264	0.00305698	0.00982744
RP11-382B18.1	A0A0J7KN06,I38588 reverse transcriptase-like protein	1.14281	0.883462	0.681042	0.389815	0.439923	0.418834	1.01223	5.24e-05	0.000318105
HDHD3	B3KUF6,cDNA FLJ39748 fis, clone SMINT2017436, highly similar to Homo sapiens haloacid dehalogenase-like hydrolase domain containing 3	1.67641	1.73188	1.86751	0.826127	0.615997	0.965946	1.00973	3.09e-05	0.000204105
TAS2R20	A0A0J9YXF7,Taste receptor type 2	1.48671	1.34087	1.393	0.629615	0.688555	0.595951	1.00963	0.000373149	0.0016672
MAP3K19	A8MWG7,Mitogen-activated protein kinase kinase kinase 19	0.623329	0.285856	0.33054	0.224988	0.163694	0.175378	1.00942	0.00134949	0.00492792
BOLA2P2	G7Q0W6,BolA-like protein 2	2.03685	2.04115	1.91768	0.511169	1.21968	1.0246	1.00855	0.00682511	0.0192931
MT-TC	-	115.684	124.501	144.47	61.4797	68.763	43.2777	1.00677	2.75e-06	2.64e-05
MIR3189	-	32.5198	23.7808	19.4779	15.3141	9.47341	9.94773	1.00467	0.00138491	0.00504061
RP11-30L15.4	U3F2V7,ESF1 homolog	1.34585	1.16714	1.18089	0.684789	0.453321	0.546811	1.0045	7.33e-05	0.000422936
SNORD27	-	56.5861	52.2408	51.6945	23.8652	22.5117	27.5681	1.0019	2.71e-07	3.76e-06
SERBP1P5	G3R4E0,Uncharacterized protein	6.3563	6.32075	6.94053	13.4627	9.84491	12.6667	-1.00034	5.01e-08	9.24e-07
HNRNPA1P54	K7BUM3,Myocyte enhancer factor 2A	0.231174	0.184668	0.223868	0.370826	0.387107	0.413652	-1.00081	1.15e-05	8.82e-05
NAP1L1P3	F6VX23,Uncharacterized protein	1.16656	1.57818	1.71083	2.58779	2.4067	3.19081	-1.00099	0.000246854	0.00117969
COTL1	K7D9I5,Coactosin-like 1	17.2974	19.2461	20.4957	36.7388	32.1707	36.2412	-1.00142	7.41e-12	6.67e-10
HIST1H2AG	A0A091DTS3,Histone H2A	30.0272	32.4568	34.9803	65.1066	55.6705	58.7402	-1.00182	7.27e-12	6.61e-10
HIST1H3G	A0A1U7QFI3,Histone H3	4.65703	5.08824	4.96084	10.012	8.35407	8.71461	-1.00244	7.04e-10	2.69e-08
RPS15	K7ELC2,40S ribosomal protein S15	92.533	95.6683	102.623	190.574	171.332	175.209	-1.00413	1.62e-12	2.08e-10
RP11-831H9.11	E9PLD3,Uncharacterized protein	14.3444	14.1407	15.8004	31.2867	25.3941	24.4998	-1.0049	1.57e-08	3.58e-07
CACYBP	H2N4M0,Calcyclin-binding protein	11.1083	12.3918	12.534	23.5523	20.8974	22.0973	-1.0054	2.42e-12	2.81e-10
MRPL52	G3QH07,Mitochondrial ribosomal protein L52	5.09211	4.93479	4.26923	8.58248	9.34939	8.58855	-1.00558	1.06e-10	5.95e-09
TMEM14A	G3QER3,Transmembrane protein 14A	3.68665	5.01667	4.63732	8.47293	8.10421	8.10125	-1.00744	2.98e-07	4.07e-06
RP11-159D12.6	G1TE69,Uncharacterized protein	21.4858	20.6394	21.6559	41.7876	39.3684	36.613	-1.00766	3.46e-12	3.67e-10
RP11-661O13.1	A0A1A6GY27,Uncharacterized protein	7.07412	7.78975	7.5062	12.5276	14.3521	14.5858	-1.00838	4.12e-08	7.91e-07
NEK2	H2Q134,NIMA	4.41558	4.1507	4.67522	8.69565	7.35969	8.35288	-1.00852	2.74e-10	1.25e-08
AL928654.7	F7DI11,Cysteine-rich protein 1	21.235	18.7409	21.8606	36.1703	39.1089	38.7848	-1.00867	1.31e-11	1.05e-09
AC074033.1	-	78.4185	60.4386	83.6405	166.539	116.22	122.644	-1.009	8.62e-06	6.93e-05
GBP1	Q5D1D5,Guanylate binding protein 1	0.938246	0.823024	0.552912	1.27731	1.61911	1.47409	-1.01064	3.1e-06	2.91e-05
RPL34	B2RZD4,60S ribosomal protein L34	24.091	25.3263	29.088	53.1317	45.7957	46.5859	-1.01125	1.88e-11	1.4e-09
HIGD1A	G3RKR5,Uncharacterized protein	5.66912	5.49302	6.29176	10.6787	10.5024	11.012	-1.01148	8.1e-10	3.03e-08
CWC15	I3M0I0,CWC15 spliceosome associated protein homolog	4.42006	5.01456	5.45877	9.36785	8.99554	9.12777	-1.01187	2.73e-10	1.25e-08
TPT1	A0A0B4J2C3,Translationally-controlled tumor protein	28.7924	28.6985	30.2275	59.689	50.667	52.5948	-1.01244	1.87e-12	2.31e-10
ARL2BP	H3BM52,ADP-ribosylation factor-like protein 2-binding protein	9.64642	9.69368	12.3035	19.2133	19.3548	19.7918	-1.01473	1.58e-10	8.17e-09
RP11-371A22.1	Q53YD7,EEF1G protein	27.5393	26.7314	34.6274	61.5398	45.7882	57.2179	-1.01482	1.04e-05	8.1e-05
RPL9P9	F6UQR0,Uncharacterized protein	9.48539	9.03916	9.21562	19.3453	15.6734	16.475	-1.01532	1.74e-08	3.92e-07
HMGB2	I3N1M8,High mobility group box 2	25.5718	25.0652	22.5453	52.3862	42.4592	41.4514	-1.0157	1.87e-11	1.4e-09
SNORD99	-	32.0803	26.5874	30.5175	55.9523	53.736	55.6087	-1.01695	4.95e-06	4.34e-05
MRPL18	H2QTZ8,Mitochondrial ribosomal protein L18	9.84574	9.21659	9.9152	19.4527	16.1888	18.203	-1.01777	2.26e-10	1.09e-08
AC097523.1	G3SFC5,Ribosomal protein L15	1.41012	1.90769	2.36347	3.24997	3.12124	4.10402	-1.01782	0.000375012	0.00167439
LINC00116	A0A024QYV9,HCG1821199, isoform CRA_a	2.25235	2.20069	2.60994	4.03751	4.36229	4.67364	-1.01811	1.21e-07	1.9e-06
H2AFJ	W5QGA9,Histone H2A	4.33983	4.36242	4.16209	8.19211	8.26842	7.51573	-1.0183	5.26e-11	3.3e-09
OAZ3	A8MW57,Ornithine decarboxylase antizyme 3	1.19098	1.22403	1.3901	2.23423	2.26701	2.56011	-1.01919	3.54e-08	6.99e-07
LINC01425	Q4R3E8,Testis cDNA clone: QtsA-17457, similar to human hypothetical protein DKFZp547N043	1.57908	1.12435	1.62514	2.57438	2.51944	2.88467	-1.01929	0.000310327	0.00143049
AC009245.3	H2PXJ1,60S ribosomal protein L6	2.00967	1.87966	1.55249	3.98676	2.8581	3.42593	-1.02118	6.27e-05	0.000370671
RP13-258O15.1	D4A1Z2,Ribosomal protein L26, pseudogene 2	1.61873	2.52172	2.30203	3.98852	3.56883	4.55253	-1.02124	0.000719296	0.00289653
RP11-603J24.9	H2Q675,Uncharacterized protein	191.695	222.473	251.948	409.644	406.326	428.087	-1.02146	1.97e-10	9.75e-09
RIDA	H0YB34,2-iminobutanoate/2-iminopropanoate deaminase	0.982677	0.738567	1.01415	2.00814	1.04815	2.00817	-1.02161	0.000707463	0.00285871
C14orf142	G3RUJ1,GON7, KEOPS complex subunit homolog	2.94672	2.15621	1.73949	4.91546	4.30726	3.69175	-1.02301	1.27e-05	9.63e-05
CHMP2A	M0R1T5,Charged multivesicular body protein 2a	18.8052	19.2164	22.511	38.0402	38.7967	35.9511	-1.02327	1.07e-11	9.06e-10
MRPS15	G3RCK0,Mitochondrial ribosomal protein S15	6.90893	7.08451	8.66235	14.7529	13.8146	13.5807	-1.02677	9.04e-11	5.22e-09
EAPP	G3QXQ7,E2F associated phosphoprotein	4.67772	4.4469	5.76831	8.42371	10.433	8.72852	-1.02709	1.9e-08	4.22e-07
RP11-26J3.4	H0YC42,Uncharacterized protein	6.76481	6.10121	5.97041	11.8493	12.228	11.255	-1.02711	5.84e-10	2.32e-08
MIR1282	I7GP00,Macaca fascicularis brain cDNA clone: QflA-23126, similar to human small EDRK-rich factor 2	118.792	145.526	136.64	249.658	250.348	252.127	-1.02727	1.71e-10	8.71e-09
FAM136A	E7EQY1,Protein FAM136A	6.73624	6.26296	6.23374	12.1289	11.9331	12.0168	-1.02762	3.45e-12	3.67e-10
ETFB	F6XJ63,Electron transfer flavoprotein beta subunit	4.09975	4.14094	5.10097	8.10202	7.84177	8.96139	-1.02797	8.44e-11	4.94e-09
CARD16	G3QIA6,Caspase recruitment domain family member 16	4.67521	5.27931	5.79735	10.6455	9.88381	8.80484	-1.02856	6.6e-09	1.75e-07
OTUD6B-AS1	-	0.950291	0.905221	0.904748	1.90865	1.66876	1.59521	-1.02864	3.16e-08	6.42e-07
CRIP1	F7DI11,Cysteine-rich protein 1	11.3346	10.3625	11.4438	19.4944	21.6373	20.9235	-1.02891	6.51e-12	6.03e-10
EEF1A1P29	G3RAF3,Uncharacterized protein	1.5806	1.10876	1.67891	2.83335	2.28732	2.95951	-1.02897	7.8e-05	0.000444859
TRIM69	A0A0G2JPI4,E3 ubiquitin-protein ligase TRIM69	0.124651	0.106177	0.171524	0.201102	0.223926	0.318743	-1.02927	0.000574026	0.00239737
HMGN3	F7FVE3,High mobility group nucleosomal binding domain 3	4.04959	5.1361	5.36157	9.75909	8.35464	9.07134	-1.02953	1.52e-07	2.31e-06
RP11-33N16.3	H2NM04,EF-hand calcium binding domain 11	8.09105	8.44957	8.14199	14.7481	17.9775	13.6026	-1.03062	8.93e-07	1.02e-05
TNIP1	A8K4N4,cDNA FLJ77844, highly similar to Homo sapiens TNFAIP3 interacting protein 1, mRNA	15.5833	15.533	16.2141	30.0404	30.2699	28.6813	-1.03162	1.9e-13	3.98e-11
POLR3GP2	G7MV86,DNA-directed RNA polymerase III subunit RPC7	1.63283	1.64591	1.75294	3.34708	2.9764	3.11636	-1.03188	0.000160093	0.000818302
ERH	M3XI88,Enhancer of rudimentary homolog	17.0385	16.3676	20.0136	34.4753	30.0704	35.489	-1.03246	6.92e-11	4.2e-09
RP11-15K19.2	I3L0E3,HCG1984214, isoform CRA_a	2.77832	3.44127	2.84918	5.37878	5.81457	6.00961	-1.03327	5.35e-08	9.76e-07
RP13-131K19.6	L8Y3Y1,Inosine-5'-monophosphate dehydrogenase	7.38422	8.13982	9.41223	14.0839	14.7023	17.9534	-1.03393	1.79e-06	1.83e-05
RP1-178F15.5	A0A1A6HXT2,Uncharacterized protein	28.7594	35.5342	34.8012	61.254	62.4662	62.863	-1.03408	1.41e-11	1.13e-09
TOMM6	H2RCC7,Translocase of outer mitochondrial membrane 6	5.64049	5.99561	8.14083	11.0499	11.7386	13.9841	-1.03425	1.28e-06	1.39e-05
GOLGA8Q	H3BV12,Golgin A8 family member Q	1.86147	1.67887	1.64385	2.92565	3.90357	2.94506	-1.03499	1.52e-06	1.59e-05
RPL14P1	A0A1D5QPE2,Uncharacterized protein	13.7274	14.0854	15.0423	28.566	24.7273	27.321	-1.03668	8.7e-10	3.21e-08
CTD-2410N18.4	B7Z2C5,cDNA FLJ50492, highly similar to Cyclin-dependent kinase-like 3	10.9202	10.9764	12.8936	21.9006	21.8465	21.5289	-1.03704	2.24e-11	1.62e-09
RP11-864I4.1	H3BRB1,Uncharacterized protein	85.7409	86.5162	101.344	180.19	168.731	168.572	-1.0377	8.59e-12	7.67e-10
RPS2P46	A0A0D9S9D4,Uncharacterized protein	9.95471	9.30586	11.8404	22.0387	18.5519	17.4898	-1.03902	1.16e-08	2.82e-07
RP11-447L10.1	H2QP08,Tctex1 domain containing 2	10.4216	8.90886	11.8136	17.7198	18.7419	21.9496	-1.04041	3.39e-08	6.76e-07
ISY1	G3QMA7,ISY1-RAB43 readthrough	6.19396	6.44688	7.21812	13.4247	11.6328	12.404	-1.041	1.27e-11	1.03e-09
RP11-641D5.1	A0A250Y9Q4,60S ribosomal protein L22	9.38936	6.6335	9.79205	19.3895	13.8101	14.8779	-1.04221	4.83e-06	4.25e-05
HMGN1P18	G3RRY0,Uncharacterized protein	4.16928	4.1781	2.71756	7.47377	7.33377	6.6414	-1.04315	0.000280121	0.00131098
CHMP4B	A0A250YCQ8,Charged multivesicular body protein 4b	80.2593	88.5579	90.9069	165.845	169.791	156.884	-1.04326	9.99e-13	1.4e-10
THYN1	A0A024R3M1,Thymocyte nuclear protein 1, isoform CRA_a	4.81432	4.83361	4.38136	8.89058	9.17891	8.61323	-1.04371	2.46e-10	1.16e-08
AP000275.65	H7BZW1,Uncharacterized protein	22.3874	22.6165	22.9889	41.0011	44.6126	43.2219	-1.04386	3.12e-12	3.43e-10
CHCHD1	H2Q242,Coiled-coil-helix-coiled-coil-helix domain containing 1	1.94688	2.65336	2.48158	4.94176	4.60495	3.85209	-1.04485	1.37e-06	1.46e-05
HIST1H2AK	A0A091DTS3,Histone H2A	20.0808	20.9086	23.8365	45.7243	29.9148	46.9341	-1.04504	6.93e-06	5.76e-05
RPL13	A8K4C8,60S ribosomal protein L13	36.5815	37.3434	39.259	78.2208	69.4767	67.3787	-1.04535	1.23e-12	1.67e-10
BEST1	F6S416,Bestrophin	12.9112	12.3315	13.4593	26.7253	23.4989	23.2737	-1.04546	8.28e-13	1.23e-10
C11orf98	A0A0B4J220,Chromosome 11 open reading frame 48, isoform CRA_c	11.9352	12.5911	13.1071	26.1872	22.4153	22.6506	-1.04629	3.92e-10	1.68e-08
SUMO3	A8MU27,Small ubiquitin-related modifier 3	14.1379	14.1701	16.226	28.9924	27.813	27.6439	-1.04762	1.83e-12	2.29e-10
SMARCA2	F7DUE0,SWI/SNF related, matrix associated, actin dependent regulator of chromatin, subfamily a, member 2	0.278153	0.250867	0.396446	0.521747	0.614608	0.587664	-1.04782	6.13e-07	7.5e-06
RP11-401L13.4	F7GPM8,Ribosomal protein L19	0.868503	1.66453	1.55676	2.52211	2.26717	3.03089	-1.04813	0.00146227	0.00526922
AC009005.2	Q8N8T7,cDNA FLJ38894 fis, clone NOVAR1000102	0.741741	0.869673	0.386777	1.5796	1.0993	1.28726	-1.04827	0.00393436	0.0121497
HMGA1P3	A0A286Y183,High mobility group AT-hook 1	5.9408	4.64363	6.45374	12.3958	9.47159	10.0112	-1.04832	2.6e-05	0.000175995
MT1E	G3R2Y8,Uncharacterized protein	11.8319	12.8165	12.0054	25.3072	23.0903	21.491	-1.05133	1.26e-10	6.86e-09
RP11-537A6.9	H0UYT8,Annexin	28.8003	32.4689	30.4526	57.3057	60.0372	57.7084	-1.05162	8.18e-11	4.85e-09
S100A13	G3RL57,S100 calcium binding protein A13	18.1248	20.8383	21.4385	38.1723	37.332	39.7828	-1.0538	2.07e-12	2.46e-10
WDR38	A0A087X0D8,WD repeat-containing protein 38	8.55783	7.00909	8.68365	17.5231	14.2413	14.1712	-1.05421	3.02e-09	9.06e-08
HIST1H4I	A0A091EES9,Histone H4	9.47039	10.4196	12.0871	20.9583	18.6384	21.1757	-1.05607	3.57e-10	1.57e-08
RP11-255A11.4	G3RMA2,Uncharacterized protein	8.44219	8.88305	9.53795	15.436	18.1989	17.6238	-1.0565	5.76e-06	4.94e-05
AC004453.8	H9KXP4,Uncharacterized protein	14.6248	15.6013	19.8851	32.3728	29.6625	32.7495	-1.05693	2.01e-08	4.42e-07
CKS2	H2PXR6,Cyclin-dependent kinases regulatory subunit	16.8513	12.1775	20.4667	31.6108	27.9218	33.5648	-1.05701	9.58e-07	1.08e-05
SMIM11A	H2RCM8,Small integral membrane protein 11B	0.62633	0.592445	0.49786	1.06469	1.23493	1.01435	-1.05799	2.99e-06	2.83e-05
HIST1H2BD	I3MUG9,Histone H2B	37.0526	36.8062	46.6697	82.0012	72.5502	75.0919	-1.05827	8.28e-11	4.89e-09
PYM1	K7B106,Within bgcn homolog	3.78349	3.91346	4.65627	7.92238	7.77113	7.78589	-1.05903	6.69e-10	2.59e-08
AURKAIP1	A0A024R0F0,Aurora kinase A interacting protein 1, isoform CRA_a	14.9542	15.2208	15.2347	29.7945	28.6682	28.5427	-1.05934	7.13e-13	1.13e-10
EEF1B2P3	H2REG6,Eukaryotic translation elongation factor 1 beta 2	5.39404	4.52351	4.81118	10.3206	8.66999	9.21119	-1.06008	3.78e-07	4.99e-06
EEF1G	Q53YD7,EEF1G protein	159.22	161.562	188.745	341.147	319.474	318.174	-1.06009	5.95e-12	5.64e-10
CH17-270A2.2	A0A096N9P9,Uncharacterized protein	11.836	10.6221	11.534	22.99	20.3284	21.7082	-1.0601	7.64e-11	4.55e-09
HIST2H2BB	G1REW2,Histone H2B	6.56317	6.53169	9.29339	15.189	10.9009	16.2228	-1.06037	3.05e-06	2.88e-05
RP11-405F3.5	-	3.23111	3.01823	2.25649	7.00007	4.35334	5.22435	-1.06336	9.01e-05	0.000504124
USMG5	G3R7J2,Up-regulated during skeletal muscle growth 5 homolog	4.60822	6.26623	5.82249	10.0195	10.7937	11.3408	-1.06343	8.5e-08	1.43e-06
EIF2S2	H2P1P6,Eukaryotic translation initiation factor 2 subunit 2	37.3224	37.779	40.0882	76.5737	71.3756	73.7485	-1.06464	1.25e-13	2.8e-11
RPL36AP26	G3RR08,Uncharacterized protein	6.65818	6.36898	5.78645	13.9318	10.6017	11.8747	-1.06593	6.76e-06	5.63e-05
NACAP1	A8K6N6,cDNA FLJ76356	0.866478	0.855907	1.39849	2.44967	1.25081	2.1482	-1.06599	0.000510456	0.00217337
BRMS1	G5E9I4,Breast cancer metastasis suppressor 1, isoform CRA_c	19.2941	21.3605	24.3868	42.6893	38.6836	43.7521	-1.06632	1.19e-11	9.85e-10
RP11-90P5.2	-	5.25158	4.42753	4.91127	10.167	8.15228	9.73414	-1.06705	1.3e-06	1.41e-05
PRKAR2B	A0A024R712,Protein kinase, cAMP-dependent, regulatory, type II, beta, isoform CRA_a	2.48143	2.39883	2.96364	4.72731	5.03494	5.23588	-1.06731	5.48e-10	2.21e-08
CCDC25	H2QZF2,Coiled-coil domain containing 25	1.36605	1.23204	1.43979	2.48522	2.39853	2.87294	-1.06813	1.7e-08	3.85e-07
RASSF2	H2QJX0,Ras association	0.200537	0.120577	0.261422	0.416995	0.39027	0.269004	-1.06818	0.000845461	0.00332851
RP11-673C5.1	L9LEA3,High mobility group protein B1	20.2613	21.8568	18.6443	43.9684	38.2044	35.4474	-1.06836	2.69e-10	1.24e-08
PSMD4	K7D5U3,Proteasome	32.536	33.9324	35.1196	64.6991	62.8846	68.5001	-1.06842	1.48e-13	3.24e-11
IFT57	H2QN22,Intraflagellar transport 57 homolog	6.98509	6.73012	6.77386	13.3581	12.9346	13.2665	-1.06978	4.42e-13	7.85e-11
TOMM5	F8W8Z9,Mitochondrial import receptor subunit TOM5 homolog	4.20812	3.95412	5.02669	8.23776	9.07387	7.91815	-1.0705	2.96e-10	1.35e-08
MRPS23	H2QDI1,Mitochondrial ribosomal protein S23	3.6008	3.90979	4.23513	7.83437	7.33135	7.48307	-1.07226	4.08e-12	4.16e-10
RPL9P7	E2R149,Ribosomal protein L9	1.21684	1.79586	2.16312	4.14047	2.60825	3.08837	-1.0727	0.000749428	0.00300329
CEBPD	H2RH65,CCAAT/enhancer binding protein	0.972131	1.03618	1.19047	2.1862	2.26233	1.66709	-1.07409	6.51e-06	5.45e-05
PDCL3	K7BTF9,Phosducin-like 3	5.32628	5.02502	6.07547	10.7865	9.58401	11.2372	-1.0744	7.62e-10	2.88e-08
CTD-3092A11.3	U3CKG3,U3 small nucleolar ribonucleoprotein protein MPP10	0.585213	0.719735	0.693536	1.1673	1.25438	1.48529	-1.07632	0.000603215	0.00250092
SERBP1P1	G3RZ58,Uncharacterized protein	5.80764	8.23104	6.48935	14.1704	12.0725	13.8977	-1.07653	1.09e-08	2.67e-07
HIST1H2BC	A0A0G2JXI9,Histone H2B	34.2344	36.4963	47.1355	77.398	73.8513	75.9272	-1.07661	1.66e-09	5.55e-08
SLIRP	G3V2S9,SRA stem-loop-interacting RNA-binding protein, mitochondrial	10.7056	11.503	11.222	22.4256	21.8001	20.6824	-1.07819	6.77e-13	1.08e-10
KRT18	H2Q609,Keratin 18	124.214	132.673	157.404	250.422	263.781	293.573	-1.08131	3.49e-10	1.55e-08
RPL36	I3NDR8,60S ribosomal protein L36	40.0439	41.2351	48.1154	87.9667	78.9304	84.9985	-1.08162	2.44e-12	2.82e-10
NDUFA8	K7C4F9,NADH dehydrogenase [ubiquinone] 1 alpha subcomplex subunit 8	10.7948	13.5754	15.1623	26.8836	23.9157	25.6975	-1.08306	1.71e-09	5.67e-08
RP11-592N21.1	G3S4D5,Uncharacterized protein	9.59519	7.71556	11.0014	19.2476	16.1987	19.016	-1.08379	9.36e-08	1.55e-06
BHLHE40-AS1	H2PFT0,Uncharacterized protein	2.7629	2.68355	2.73979	4.26695	6.76096	4.90003	-1.08415	7.78e-06	6.32e-05
DTD1	A0A087WZV9,D-aminoacyl-tRNA deacylase	10.581	10.447	11.3564	20.721	21.423	20.9704	-1.08597	3.47e-13	6.51e-11
RP4-641G12.4	H2Q8Q1,SNW domain containing 1	0.444718	0.510482	0.579739	1.01751	0.898765	1.06769	-1.08602	0.000491339	0.00210911
C9orf78	G1S7D9,Chromosome 9 open reading frame 78	5.88884	6.03748	6.4301	12.3345	11.7147	11.7352	-1.08623	4.84e-13	8.37e-11
RN7SKP185	A0A0P5WRE6,Uncharacterized protein	3.14899	2.13006	2.30909	4.6993	5.96629	4.15811	-1.08643	0.000787682	0.00314331
RP11-100N21.1	G1NEU5,Ribosomal protein L15	1.56235	0.845456	1.22202	1.94925	2.38565	2.7507	-1.08671	0.00139562	0.00507496
HIST2H2BE	G1NRI6,Histone H2B	9.44571	10.8929	12.771	24.6277	20.0155	19.6165	-1.08689	1.03e-07	1.67e-06
RPSAP18	A0A1L8GGP6,Uncharacterized protein	2.75181	2.15531	2.54886	6.12191	3.9027	4.42595	-1.08755	1.74e-05	0.000125742
RP11-872D17.4	G1P8P0,FACT complex subunit SSRP1	79.2208	78.7062	81.7579	177.468	150.792	139.322	-1.08789	2.22e-11	1.61e-09
MRFAP1	G1RM71,Morf4 family associated protein 1	34.4848	36.9868	39.3472	74.466	69.4001	73.0105	-1.08866	2.57e-13	5.13e-11
H2BFS	S9X3W5,Histone H2B	4.74231	4.7803	7.81857	10.6212	9.49015	13.0503	-1.08929	1.31e-05	9.85e-05
DPM3	K6ZAX2,Dolichyl-phosphate mannosyltransferase polypeptide 3	5.26076	4.27953	4.84093	10.5176	8.40823	9.10649	-1.08992	6.69e-07	8.07e-06
RANBP1	G1R119,RAN binding protein 1	14.6312	15.6748	16.4675	31.9628	29.3636	30.2708	-1.09015	2.38e-13	4.79e-11
RP11-315I20.1	H0W1J3,RNA-binding protein 8A	7.90156	7.5184	7.87992	16.0877	14.3454	15.1736	-1.09102	8.25e-13	1.23e-10
SNRNP25	G3QZJ5,Uncharacterized protein	5.57736	6.63765	7.98138	13.5715	12.5995	13.0998	-1.09125	5.81e-10	2.32e-08
CTD-2287O16.1	F6TXZ9,Ribosomal protein S25	4.47232	2.63736	4.70898	9.21337	6.14153	7.26833	-1.09339	0.000147041	0.000761164
PARK7	G1RBY7,Parkinsonism associated deglycase	14.6683	16.3678	16.5746	31.1096	29.374	33.0827	-1.09523	8.14e-13	1.23e-10
RPS12	H0UTX4,40S ribosomal protein S12	157.181	171.186	184.402	369.565	308.531	330.87	-1.09561	2.39e-12	2.8e-10
HIST1H3H	A0A1U7QFI3,Histone H3	13.0189	12.6306	15.9573	29.3548	24.2493	27.5132	-1.09567	1.76e-10	8.91e-09
HMGB1P5	A0A0P6CB59,High mobility group protein B2	38.9815	45.7309	43.9658	90.5611	77.6526	85.1464	-1.09672	1.52e-12	1.96e-10
POLR2I	A0A091DG46,DNA-directed RNA polymerase subunit	6.72448	6.15604	7.11834	13.0511	12.6704	13.4288	-1.09722	3.8e-10	1.64e-08
AK6	G1QVK0,Adenylate kinase isoenzyme 6	5.96498	5.72779	6.18986	11.7779	11.4953	11.8456	-1.09838	1.5e-11	1.18e-09
ZNF283	H2R271,Zinc finger protein 283	0.142007	0.0480288	0.0694208	0.160372	0.18535	0.167424	-1.09859	0.00365063	0.0114062
TPMT	A0A024QZW0,Thiopurine S-methyltransferase, isoform CRA_d	0.665609	0.709463	0.709932	1.19749	1.37236	1.55236	-1.09866	2.81e-06	2.68e-05
LAMTOR2	H2Q090,Uncharacterized protein	5.57725	4.78869	6.63075	10.5383	11.0611	11.4802	-1.09918	4.05e-09	1.16e-07
RN7SL5P	A0A146WPV8,Uncharacterized protein	7981.7	8061.32	7876.01	17658.3	13235.5	16340.9	-1.09959	3.27e-11	2.21e-09
RP11-343H19.2	G1QV94,Developmental pluripotency associated 2	13.8568	10.6072	12.2956	23.6706	28.3182	20.0327	-1.10103	8.65e-08	1.45e-06
RP11-160E2.6	G3HMT2,Uncharacterized protein	1208.48	999.814	1230.71	2196.2	2405.26	2192.69	-1.10207	1.27e-11	1.03e-09
RWDD4P1	G3R8H8,RWD domain containing 4	2.15761	1.74112	1.92447	4.25039	2.907	4.36996	-1.10214	0.000192697	0.000952076
ZNFX1-AS1_3	-	191.744	199.54	191.316	375.498	375.588	401.21	-1.10232	2.61e-12	2.95e-10
RP1-34B20.21	A0A0U1RRH7,Histone H2A	13.6787	14.8113	17.5252	30.9334	27.5388	31.9988	-1.10279	3.48e-11	2.33e-09
RPS27L	H0YMV8,40S ribosomal protein S27	6.00342	5.44621	5.90166	12.2849	10.3474	11.6429	-1.10291	5.31e-13	8.96e-11
PET100	H2RG05,Uncharacterized protein	6.84958	8.44542	9.41897	14.6408	16.7633	17.1842	-1.10325	1.33e-09	4.62e-08
CALM2	E7EMB3,Calmodulin-2	27.9128	30.4548	32.1963	60.3397	57.7146	61.1555	-1.10364	3.5e-13	6.51e-11
HIST1H3D	A0A1U7QFI3,Histone H3	31.2217	29.2854	36.2239	65.7841	55.4215	68.7902	-1.10422	3.8e-10	1.64e-08
RGS10	H2Q2N8,Regulator of G-protein signaling 10	3.48476	3.69755	4.14194	7.40787	6.69741	8.19761	-1.10435	3.76e-08	7.34e-07
THOC7	K7BYA8,THO complex 7 homolog	5.89817	5.61152	5.1572	11.3724	10.5633	11.1533	-1.10459	7.01e-11	4.24e-09
AC092687.5	G5B589,Nucleolar protein 10	15.5575	16.2846	15.0997	30.4856	29.9115	32.8175	-1.10523	1.59e-10	8.19e-09
MORN2	G2HJK2,DEAH box-like protein	0.940772	0.933334	0.85848	1.66954	1.90128	1.88112	-1.10544	3.78e-05	0.000241546
RPA3	A4D105,Replication protein A3, 14kDa	1.86606	1.77253	1.47509	3.47174	3.32995	3.41522	-1.1071	5.64e-09	1.52e-07
FAM90A24P	G3QS50,Uncharacterized protein	1.53727	1.55673	1.61726	3.53306	2.74342	3.03213	-1.10712	1.39e-07	2.13e-06
SNORD3D	G3HMT2,Uncharacterized protein	3513.24	2896.79	3579.66	6407.28	7012.94	6394.2	-1.10779	1.27e-11	1.03e-09
NME1-NME2	Q32Q12,Nucleoside diphosphate kinase	134.525	145.996	169.37	294.904	283.471	315.636	-1.10957	8.95e-12	7.88e-10
RPL23AP75	A0A096MXX5,Uncharacterized protein	2.13395	1.53969	2.04001	4.3149	2.97094	3.97174	-1.11025	0.000486263	0.00209138
ODF2-AS1	Q2QF29,Cenexin	33.5779	34.4072	37.6074	74.8743	66.6921	67.2063	-1.11047	2.16e-11	1.58e-09
POLR3K	E2QZU0,DNA-directed RNA polymerase subunit	8.66118	11.6407	11.645	21.875	20.2269	21.3229	-1.11294	9.56e-11	5.46e-09
MRFAP1L1	F6PXI9,MORF4 family-associated protein 1-like 1	9.5358	10.9628	9.97547	22.4117	20.3621	17.9658	-1.11485	2.09e-11	1.54e-09
AC002310.11	B7Z5R0,KRAB domain-containing protein ZNF747	3.34567	3.36124	3.80937	7.46104	6.733	6.61475	-1.11546	9.16e-09	2.31e-07
RP11-37C7.1	A0A024R9J2,Fibrous sheath interacting protein 1, isoform CRA_a	20.1763	13.6478	19.4635	35.4153	33.844	35.7764	-1.11555	3.94e-08	7.63e-07
GCAT	G7PFE0,Uncharacterized protein	0.335441	0.880102	0.556543	1.14138	1.31475	1.15048	-1.11641	0.000276489	0.00129673
HIST1H2AH	I3M9B7,Histone H2A	98.6449	104.818	113.682	227.03	202.152	202.281	-1.11666	9.22e-13	1.32e-10
RPL32	G3S4Q3,Ribosomal protein L32	71.0251	71.7112	79.9981	155.613	142.564	146.89	-1.11749	3.92e-13	7.1e-11
RP11-756P10.3	H2KNE8,Mitochondrial translational release factor 1-like, isoform CRA_a	1.0865	1.80511	1.7891	3.50574	2.92772	2.84778	-1.11818	2.07e-05	0.000145099
MYZAP	A0A024R5W4,HCG40688, isoform CRA_a	3.08151	3.02778	2.44945	4.73704	6.91964	5.57658	-1.11826	1.19e-07	1.88e-06
SURF2	F6ZCI4,Surfeit 2	10.2479	10.3333	9.79125	21.3596	18.6097	20.8442	-1.1189	6.54e-11	4.02e-09
RP11-472I20.5	S7PU44,60S ribosomal protein L23a	12.0644	10.7573	12.8678	24.6836	20.503	25.7578	-1.11968	1.71e-08	3.85e-07
RPL23AP63	S7PU44,60S ribosomal protein L23a	11.9875	10.6888	12.7858	24.5263	20.3724	25.5938	-1.11968	1.71e-08	3.85e-07
GTF3A	G3QZA8,General transcription factor IIIA	2.84351	2.69955	2.64773	5.82232	5.08415	5.4849	-1.11994	2.45e-10	1.16e-08
LYSMD2	H2Q9F9,LysM, putative peptidoglycan-binding, domain containing 2	0.804328	1.17184	1.37116	2.57532	1.91729	2.10082	-1.12017	8.65e-06	6.94e-05
RNF181	H7C426,E3 ubiquitin-protein ligase RNF181	14.6202	15.1307	14.4657	28.7796	31.1768	28.5712	-1.12149	2.52e-12	2.89e-10
HIST1H2BH	A0A1U8CL26,Histone H2B	5.29481	6.43276	6.45574	13.5671	11.2043	11.5155	-1.12156	3.02e-10	1.37e-08
MRPS17	I3L0E3,HCG1984214, isoform CRA_a	2.08024	2.33182	2.0145	4.18074	4.42435	4.35015	-1.12354	1.13e-08	2.76e-07
DYNLT3	A6NGJ0,Dynein light chain Tctex-type 3	1.3694	1.36221	1.68016	3.01503	2.80824	2.9327	-1.12431	2.07e-08	4.47e-07
HIST1H2BG	A0A0G2JXI9,Histone H2B	4.34987	4.3004	5.23434	10.6346	8.87554	8.01612	-1.1249	1.31e-08	3.1e-07
RPL7P9	G3S1P6,Uncharacterized protein	15.2886	14.641	22.2817	40.2407	28.0628	34.6728	-1.1251	0.000124886	0.000668193
RP13-514E23.2	A0A1S3FIC8,rho GTPase-activating protein 24 isoform X3	15.7485	13.02	15.3974	29.4538	28.0946	30.6978	-1.12617	2.05e-09	6.53e-08
FTH1P12	G3RMF9,Ferritin	1.74666	0.84017	2.73236	3.08093	3.0593	4.04168	-1.12704	0.00129838	0.00476928
AL049872.1	-	9.1658	11.9408	10.621	27.6031	18.5239	17.6743	-1.12714	0.00131655	0.00482445
RPL21	H0VVZ0,Uncharacterized protein	27.3303	28.869	35.2934	62.2819	59.0777	62.2321	-1.12761	1.81e-11	1.37e-09
AKR1B10	G3S8S6,Aldo-keto reductase family 1 member B10	0.478262	0.72997	0.623467	0.925907	1.41266	1.38797	-1.1277	0.000277056	0.00129878
HNRNPA1P12	Q6P6G9,Heterogeneous nuclear ribonucleoprotein A1	1.73588	1.32473	2.26291	3.74839	2.8785	3.82865	-1.12874	2.72e-05	0.000183522
EEF1A1P11	A0A263TI79,Translation elongation factor EF-1 subunit alpha	8.91505	6.41575	10.6583	18.8393	16.119	16.3814	-1.1291	8.73e-07	1e-05
YWHAZP2	A0A091DSZ1,14-3-3 protein zeta/delta	1.23386	0.556411	1.03402	1.59249	1.89989	2.12801	-1.12991	0.00155734	0.00555148
MRPS33	G3R292,Mitochondrial ribosomal protein S33	1.15835	1.11071	1.20803	2.34485	2.42315	2.21729	-1.13363	1.76e-09	5.81e-08
RP4-706A16.3	Q6PHZ1,Rpl17 protein	15.9535	20.4358	24.1126	39.3158	39.7958	42.0445	-1.13556	1.74e-09	5.73e-08
RP11-849F2.7	J3QQQ9,Uncharacterized protein	66.2598	74.0439	83.9385	159.355	141.261	153.313	-1.13562	7.34e-12	6.64e-10
CACYBPP2	Q6NVY0,Calcyclin binding protein	1.32485	1.70698	2.714	4.09161	3.315	3.85585	-1.13632	0.00011478	0.000620797
GAPLINC	Q13537,Putative transposase	3.60179	2.58776	2.94453	6.06691	6.37439	5.9882	-1.1369	2.14e-07	3.08e-06
HIST1H2AM	A0A091DTS3,Histone H2A	147.749	147.244	167.707	337.664	294.419	303.285	-1.1376	5.75e-13	9.54e-11
HIST1H1D	G3QW70,Histone cluster 1 H1 family member d	67.7251	78.2852	94.3153	171.214	147.579	166.535	-1.13773	6.81e-08	1.19e-06
MIR4444-2	-	10.4044	12.5117	18.0844	29.6547	24.5317	26.823	-1.13789	0.000190981	0.000945595
SUMO1	B8ZZN6,Small ubiquitin-related modifier 1	6.04841	7.72804	7.92343	15.3833	13.2424	15.1904	-1.13792	1.27e-10	6.88e-09
HIST1H3J	A0A1U7QFI3,Histone H3	75.0886	74.5921	85.2593	171.549	149.522	154.232	-1.13874	5.9e-13	9.65e-11
RP11-543P15.1	T1E502,40S ribosomal protein S27	2.5161	2.26928	3.28002	6.98197	4.2375	4.7463	-1.13885	0.00139919	0.00508477
BFSP1	H2QJZ9,Uncharacterized protein	3.00318	2.56508	2.20379	4.06859	7.51637	4.21694	-1.13907	0.0196768	0.0462128
RWDD4P2	H2QQH7,RWD domain containing 4	1.93735	3.39183	4.75399	5.73635	6.75591	7.48112	-1.1403	5.89e-05	0.000351522
RPS20	H2QW67,Uncharacterized protein	53.9445	58.8113	64.9175	129.248	111.008	120.531	-1.14057	1.43e-12	1.88e-10
HIST1H2AE	I3MZM1,Histone H2A	66.9338	66.0522	84.1334	143.086	147.924	147.139	-1.14103	1.06e-11	8.94e-10
TGIF2LX	H2QYV6,Homeobox protein TGIF2LX	0.896456	0.92402	1.08516	1.94214	2.11367	1.78768	-1.14237	0.000117014	0.000631164
HIST1H2BJ	F6SJY3,Histone H2B	23.1654	22.964	27.3812	52.5186	45.7703	50.1959	-1.14238	5.74e-12	5.5e-10
SNRPG	C9JVQ0,Small nuclear ribonucleoprotein G	6.25521	6.3186	7.26903	13.5401	12.5694	13.9978	-1.14364	4.11e-11	2.66e-09
CTD-2292M16.7	-	7.80564	6.88521	8.72187	15.0009	17.2774	14.8214	-1.14468	1.04e-08	2.57e-07
MIR6819	-	18.9326	22.7672	17.825	42.0834	46.7653	33.3331	-1.1457	5.56e-05	0.000334845
POLR3GP1	H2QR79,Polymerase	1.96661	1.55198	3.20462	5.23507	3.64327	4.26622	-1.14603	0.00241201	0.00802219
LSM1	G3H1I6,U6 snRNA-associated Sm-like protein LSm1	7.6689	7.66991	8.75998	17.0274	15.0895	16.7008	-1.14642	1.92e-11	1.43e-09
MCF2L2	G3QSI8,MCF.2 cell line derived transforming sequence-like 2	0.028075	0.0281344	0.0162661	0.0281829	0.0651447	0.061198	-1.14669	0.00691049	0.0194929
RPS12P23	G7P9N5,40S ribosomal protein S12	2.24562	1.15733	2.30011	5.07207	2.80946	3.38886	-1.14715	0.00175987	0.00616312
RP11-244J10.1	A0A024RBF6,HCG26523, isoform CRA_a	1.76995	0.931189	1.53822	2.95068	2.68277	2.89361	-1.14754	0.00124639	0.00460977
CALM2P2	G7PC42,Uncharacterized protein	7.14516	6.70728	7.41359	16.3737	12.0826	14.7437	-1.1489	3.07e-07	4.17e-06
RP3-400B16.4	-	3.40853	2.35084	4.05134	6.2107	6.68597	6.65669	-1.14923	4.84e-06	4.25e-05
HIST2H3C	C7TNU4,Histone H3	13.5993	12.6147	16.5665	34.7289	24.2996	27.5973	-1.14998	1.15e-05	8.87e-05
EEF1A1P22	L9KKA9,Putative elongation factor 1-alpha-like 3	1.11584	0.796716	1.45462	2.94033	1.84792	1.85931	-1.15193	0.000123531	0.000661302
PSMA7	Q05DH1,Proteasome subunit alpha type	85.1687	87.5606	92.578	184.949	175.409	183.607	-1.15531	3.44e-14	1.04e-11
OCIAD2	G1S6K9,OCIA domain containing 2	11.2145	11.6759	11.2509	23.0952	23.6044	23.436	-1.15833	8e-14	2.04e-11
SEC61G	A0A1V4JVI2,Protein transport protein Sec61 subunit gamma	6.82708	7.72813	7.08356	14.5658	15.1584	14.797	-1.15862	6.59e-12	6.04e-10
EDF1	F7G908,Uncharacterized protein	65.8181	72.4781	82.2465	153.37	152.071	147.375	-1.15924	9.79e-13	1.39e-10
RP4-777O23.3	G3S7X5,Uncharacterized protein	5.41676	4.96963	6.20912	13.2591	10.1293	10.2885	-1.15927	1.71e-07	2.56e-06
RN7SL124P	-	1.801	1.82737	1.46738	4.93951	1.81989	3.90696	-1.15962	0.00712331	0.0200082
HIST1H2BN	U3KQK0,Histone H2B	3.39722	3.57111	4.23013	8.45179	6.64475	7.78733	-1.15999	9.02e-11	5.22e-09
HIST1H4C	A0A091DRM4,Histone H4	36.1364	38.3118	40.5704	83.4756	71.9381	80.4646	-1.16024	4.76e-12	4.69e-10
CEP19	H2QP13,Chromosome 3 open reading frame 34	0.145753	0.262911	0.418012	0.601976	0.589129	0.439912	-1.16137	0.00261959	0.00862039
CLTA	F8WF69,Clathrin light chain	21.5059	22.8016	25.7406	49.8996	45.766	48.2968	-1.16143	3.91e-13	7.1e-11
SMIM20	H2QPB2,Uncharacterized protein	0.995047	1.07692	1.1415	1.95208	2.01097	2.67289	-1.16263	7.49e-06	6.13e-05
YWHAZP3	A0A250XWX3,14-3-3 protein zeta/delta	3.21673	1.96026	3.62669	5.21766	6.44237	6.03514	-1.16272	8.42e-06	6.77e-05
LSM12P1	I3M9N5,LSM12 homolog	16.9131	18.3048	23.4705	41.2638	36.0922	42.3196	-1.164	6.46e-10	2.53e-08
RPSAP54	A0A1L1RW24,40S ribosomal protein SA	6.87953	6.26998	7.17458	15.7487	11.1227	14.9171	-1.16649	2.23e-08	4.77e-07
ARHGDIB	H2Q5I9,Rho GDP dissociation inhibitor	33.3928	34.9623	38.9155	72.9802	68.5144	80.1497	-1.1675	5.06e-13	8.6e-11
NOP10	I3MXD7,Uncharacterized protein	15.4032	14.6234	16.1544	29.7456	34.4063	30.8475	-1.16788	2.62e-10	1.22e-08
RPL31	G3QU89,Uncharacterized protein	14.2038	13.37	16.133	32.9178	28.8772	28.5993	-1.17015	1.04e-12	1.43e-10
RN7SKP271	A0A0P5WRE6,Uncharacterized protein	1.80452	1.80834	1.82964	2.84657	4.45732	4.08479	-1.17257	0.00133674	0.00488762
FTH1P2	H2N3G1,Ferritin	5.13908	4.77541	3.85721	12.2606	7.65835	8.93042	-1.17366	1.07e-05	8.32e-05
RPL17	Q6PHZ1,Rpl17 protein	50.267	53.6429	52.4025	118.791	104.428	101.477	-1.17402	9.14e-14	2.19e-11
HIST1H2AD	A0A1S3GEN8,Histone H2A	21.8767	29.596	33.4136	59.3151	55.3203	60.2382	-1.17452	1.25e-09	4.4e-08
MIRLET7I	-	9.92962	8.26668	2.98716	18.7307	19.0385	8.06871	-1.18184	0.00502804	0.0149013
GNRHR2P1	Q6XGY1,GnRH receptor II	3.25379	2.8429	3.31381	7.87411	5.75386	5.83096	-1.18242	3.13e-06	2.94e-05
BEX4	H2RII1,Brain expressed X-linked 4	0.38651	0.392169	0.251929	0.841812	0.911317	0.43746	-1.18258	0.00464831	0.0139603
AC005795.1	A0A146WGE6,Uncharacterized protein	5.7547	5.65498	6.15827	12.1387	10.8779	13.6099	-1.18281	1.42e-08	3.28e-07
S100A6	G7NUG4,Protein S100	309.174	325.508	361.265	597.788	736.607	747.873	-1.18365	1.54e-10	8.02e-09
RP1-159M24.1	U3EXA4,Proliferation-associated protein 2G4	0.708054	0.884212	0.781023	1.54652	1.43096	2.05485	-1.18402	0.000137845	0.00072372
MRPL54	H2QEZ7,Mitochondrial ribosomal protein L54	7.54831	8.65405	10.5072	17.9159	19.0472	18.3416	-1.18596	6.42e-10	2.52e-08
PYURF	H2QPV9,PIGY upstream reading frame	7.73133	8.16342	10.0172	18.6488	17.2128	17.8567	-1.18613	7.22e-11	4.34e-09
UQCRB	B7Z2R2,Cytochrome b-c1 complex subunit 7	1.59163	1.88819	1.98017	3.82295	3.76834	3.80222	-1.18661	4.29e-12	4.31e-10
HIST1H2AL	A0A091DTS3,Histone H2A	45.3859	51.5353	55.3347	120.316	98.1029	99.4115	-1.18837	2.1e-11	1.54e-09
RPL26	A0A250YA11,60S ribosomal protein L26	93.4378	103.139	117.577	234.543	202.544	223.065	-1.18925	4.58e-12	4.56e-10
RPL7P32	O95036,Similar to 60S ribosomal protein L7; similar to P18124	0.862374	0.855557	0.5621	2.00345	1.16189	1.7569	-1.18926	0.00146427	0.00527545
STX8	H2QC91,Syntaxin 8	2.05436	1.74565	1.92557	4.26209	4.04889	3.6511	-1.19011	4.68e-10	1.95e-08
SNRPGP2	A0A1U7QNB4,small nuclear ribonucleoprotein G	4.54235	5.88909	7.03172	12.458	13.3875	10.2823	-1.19308	2.73e-05	0.000183928
TRMT112	H2PXN9,tRNA methyltransferase subunit 11-2	24.7561	26.3872	28.0003	57.0493	55.7237	53.7451	-1.19571	7.14e-14	1.9e-11
PSMB9	A0A1U9X8D7,Proteasome subunit beta type	1.0234	0.866494	0.952935	1.80606	2.05419	2.12749	-1.19623	1.16e-07	1.84e-06
RP13-512J5.1	H0YFU0,Uncharacterized protein	12.6492	16.4941	14.7016	30.5864	27.2065	35.188	-1.19737	5.63e-09	1.52e-07
TXN	G3QVK1,Thioredoxin	20.9	24.525	25.7806	52.6804	47.8399	49.5145	-1.19914	1.3e-12	1.71e-10
AC000041.8	M7ALL5,AP-1 complex subunit beta-1	15.7652	18.848	17.206	38.0923	30.8732	41.2196	-1.20067	1.73e-07	2.59e-06
ZNF511-PRAP1	H7BY64,Uncharacterized protein	6.20711	7.03934	6.16889	13.9602	13.1655	14.1434	-1.20119	2.14e-10	1.04e-08
C1QBP	H2QC03,Complement component 1, q subcomponent binding protein	32.5337	34.9926	36.9308	73.1985	71.7289	76.1327	-1.20184	3.64e-14	1.08e-11
COX6C	G3RD37,Cytochrome c oxidase subunit 6C	8.81005	10.1352	10.3391	19.5139	20.3002	22.1219	-1.20215	7.69e-13	1.21e-10
HNRNPA1P51	F7HRD5,Uncharacterized protein	0.813017	0.488843	0.618251	1.18049	1.36924	1.53365	-1.20243	0.00076009	0.00304173
GJD3	F7FAS5,Gap junction protein	1.23246	1.04618	1.41764	2.61996	2.68614	2.40694	-1.20346	3.22e-05	0.000211455
AC005480.1	-	2.66682	1.83928	0.6135	4.25183	3.48739	3.66939	-1.20439	0.00101853	0.00388391
PDCD5	A0A1D5QLU6,Programmed cell death 5	9.22683	10.7617	10.5061	23.4498	20.2779	20.9077	-1.20511	1.3e-12	1.71e-10
RP11-359P5.1	H2QRE2,Peptidyl-prolyl cis-trans isomerase	5.26094	4.33227	5.3673	9.44706	10.4782	11.65	-1.20609	2.06e-07	3e-06
SF3B6	Q6IQM0,Splicing factor 3B	5.94973	6.18792	5.52013	12.7984	12.4215	12.457	-1.20786	9.64e-11	5.49e-09
RP11-264B14.2	F7GX65,Uncharacterized protein	30.1321	19.6794	32.508	67.7226	56.3467	47.4323	-1.21002	4.86e-06	4.27e-05
AD001527.4	L8HW61,DNA-directed RNA polymerase II subunit RPB9	8.3368	8.035	8.20422	17.4058	17.2339	17.6381	-1.21035	1.69e-10	8.63e-09
HIST1H2BE	A0A0G2JXI9,Histone H2B	1.63814	1.63415	2.29728	3.8922	3.71195	4.08274	-1.21311	1.76e-08	3.96e-07
AC091133.1	A0A1A6HFP2,Uncharacterized protein	27.2317	32.7073	31.863	66.4361	64.8784	64.3493	-1.21376	3.42e-12	3.66e-10
UQCR10	K7D6S1,Ubiquinol-cytochrome c reductase, complex III subunit X	2.82965	3.44233	3.17405	6.49735	6.60528	7.15012	-1.21537	4.59e-08	8.66e-07
YWHAE	A0A250YDN5,14-3-3 protein epsilon	58.807	63.8384	75.0525	140.444	135.645	147.414	-1.21746	2.94e-12	3.31e-10
NME2	A0A250YA99,Nucleoside diphosphate kinase	42.6112	45.2469	52.3388	99.1699	96.7743	104.311	-1.21874	3.46e-13	6.51e-11
TCEAL8	H2RF56,Transcription elongation factor A	22.472	23.2509	27.3098	54.4495	52.4541	48.6896	-1.2189	1.16e-12	1.58e-10
CLTB	H2PHG3,Clathrin light chain	13.0587	14.4738	13.4957	29.3021	29.8254	29.1803	-1.22497	5.13e-14	1.47e-11
MYL6B	A0A024RB31,Myosin, light polypeptide 6B, alkali, smooth muscle and non-muscle, isoform CRA_a	13.5842	14.4889	14.7314	30.3389	31.1801	30.4972	-1.22534	1.68e-14	7.21e-12
HIST2H4A	A0A091DRM4,Histone H4	36.4238	36.7065	43.2469	88.636	76.3996	85.4441	-1.22733	3.9e-13	7.1e-11
KRT15	B3KVF5,cDNA FLJ16494 fis, clone CTONG3004576, highly similar to Keratin, type I cytoskeletal 15	1.63983	1.43021	1.65613	2.5351	3.58113	4.04512	-1.22763	2.96e-05	0.000196498
CTB-43P18.1	-	8.7931	8.88917	9.44734	20.3906	18.2263	19.7586	-1.23025	3.29e-10	1.47e-08
RP11-367E12.4	A0A1S3G179,destrin	2.6255	2.95994	4.06437	8.04797	4.64282	7.80045	-1.23083	8.91e-05	0.000499335
PTMAP5	A0A1B6L2P0,Uncharacterized protein	12.3683	13.7446	15.9795	34.884	25.4425	29.9556	-1.23113	7.67e-09	1.98e-07
MRPL51	G3RJB6,Mitochondrial ribosomal protein L51	17.7466	17.0877	21.1393	41.6983	38.3735	40.1719	-1.23135	8.08e-13	1.23e-10
PDCL3P6	K7BTF9,Phosducin-like 3	1.18143	1.06553	0.710826	2.16993	2.2652	2.12575	-1.23194	0.000207026	0.00101444
NACA	A0A1D5QEZ4,Uncharacterized protein	23.7012	26.3141	28.2813	59.0083	55.0257	55.3829	-1.23223	1.67e-13	3.58e-11
SNORD41	-	27.2336	17.0686	29.4848	44.6813	51.6182	60.6024	-1.23341	7.56e-07	8.91e-06
RP11-12G12.7	G7MFM1,Uncharacterized protein	0.421647	0.633809	0.916106	1.2698	1.42023	1.48471	-1.2353	0.000804953	0.00319813
RNY3	-	15.0966	6.80785	12.3001	32.8802	17.3737	22.3076	-1.23568	0.000327497	0.00149401
RPL23AP3	G1TIJ9,Uncharacterized protein	2.60481	1.97835	3.03822	5.92759	4.98721	5.2757	-1.2366	1.91e-05	0.000136272
RPL23AP74	F7CEW9,Uncharacterized protein	17.3002	12.0402	18.646	40.7893	32.6692	28.6773	-1.23725	1.34e-06	1.44e-05
CTD-3214H19.4	M0R2T5,Uncharacterized protein	9.20606	11.3107	13.5319	22.036	25.0918	26.12	-1.23766	4.61e-09	1.29e-07
FTH1P10	Q6NS36,Ferritin	0.41394	0.560001	0.359744	1.24659	0.650661	1.09318	-1.23961	0.00341013	0.0107611
ZCRB1	H2Q5Q8,Zinc finger CCHC-type and RNA binding motif 1	3.43624	3.57231	3.38528	8.31141	7.38634	6.88777	-1.24013	6.12e-11	3.8e-09
CH507-42P11.1	S9X3W5,Histone H2B	1.01842	1.07161	1.77017	2.95748	1.71518	3.5861	-1.24492	0.0032199	0.0102634
KRT18P11	G3SF87,Uncharacterized protein	0.450075	0.541232	0.847487	1.32314	0.842215	1.77348	-1.24575	0.00089423	0.00348741
SNRPD2	T1DIL5,Small nuclear ribonucleoprotein Sm D2	14.5638	13.8909	16.8529	32.238	31.2341	34.9243	-1.2464	8.14e-13	1.23e-10
HIST1H2BO	A0A091M885,Histone H2B	58.0982	70.321	75.0788	166.597	121.613	155.529	-1.24812	2.1e-07	3.05e-06
RPL39L	G3QMC2,Ribosomal protein L39 like	3.63173	2.34742	3.78749	7.34347	6.11638	7.53588	-1.24812	1.93e-07	2.84e-06
CTD-2616J11.9	G3R168,Electron transfer flavoprotein beta subunit	53.3207	50.204	63.0168	120.055	115.655	125.12	-1.24829	1.21e-11	1e-09
SRP9P1	G1RTT8,Signal recognition particle 9 kDa protein	12.2913	12.8593	19.8686	32.8382	28.3182	35.2427	-1.25014	1.55e-07	2.34e-06
FAM90A8P	G3QS50,Uncharacterized protein	0.505926	0.705186	0.539616	1.27627	1.3323	1.28405	-1.25069	7.49e-05	0.000430129
PRDX5	H2Q3Z9,Peroxiredoxin 5	44.4742	47.5635	52.2636	101.819	109.387	103.981	-1.25075	1.09e-13	2.55e-11
AD000091.3	D3ZTH8,Similar to 60S ribosomal protein L23a	12.5191	11.6943	14.2801	29.8633	28.313	25.3026	-1.25358	1.56e-08	3.58e-07
CCDC34	H2Q3B9,Coiled-coil domain containing 34	3.45467	3.99936	3.45048	8.7734	7.38707	7.85905	-1.25402	4.66e-12	4.61e-10
RP11-70C1.3	-	3.47701	3.10634	4.14781	7.684	7.68988	7.89546	-1.25468	3.45e-10	1.53e-08
HIST1H3A	A0A1U7QFI3,Histone H3	13.8937	17.3178	17.9084	36.8713	33.5474	37.2221	-1.2572	3.85e-10	1.66e-08
CCDC51	H2QMJ1,Coiled-coil domain containing 51	10.0367	9.62845	9.78698	21.5442	21.3422	21.8759	-1.25773	2.45e-14	8.73e-12
RPLP1	A0A0N8DTQ6,Uncharacterized protein	111.982	123.553	129.207	280.01	264.184	259.482	-1.25839	7.54e-14	1.98e-11
RP11-314N13.10	A0A087WV48,Uncharacterized protein	38.8697	41.4536	46.5953	82.2673	95.6552	101.331	-1.26004	1.57e-11	1.23e-09
BATF3	H2N3R9,Basic leucine zipper ATF-like transcription factor 3	0.425688	0.426589	0.554931	1.06831	0.98776	0.999295	-1.2601	6.24e-06	5.27e-05
HMGN1	A6NEL0,Non-histone chromosomal protein HMG-14	11.0414	10.5367	10.8198	24.3705	23.2208	23.8076	-1.26049	2.74e-15	2.28e-12
GSTP1	V9HWE9,Epididymis secretory protein Li 22	31.628	32.907	35.6837	68.4745	76.401	77.2827	-1.2701	6.35e-14	1.76e-11
RPL17-C18orf32	A0A0A6YYL6,Protein RPL17-C18orf32	69.8675	74.784	73.247	179.131	156.466	150.81	-1.27795	2.79e-14	8.95e-12
CTD-2616J11.11	M0QXX7,Uncharacterized protein	25.7341	26.6754	31.1185	61.0926	60.0878	64.1397	-1.27896	1.45e-12	1.88e-10
RPL35	I3MAL8,Ribosomal protein L35	122.219	125.535	146.248	315.674	285.578	281.17	-1.28238	2.04e-13	4.15e-11
RP11-620J15.3	-	1.7116	2.3376	2.35876	4.63909	4.51332	5.16595	-1.2827	7.44e-08	1.28e-06
HIST1H4H	A0A091DRM4,Histone H4	11.8651	12.7344	14.6941	31.9867	28.1755	27.4403	-1.28398	9.84e-13	1.39e-10
NDUFB10	A8K761,NADH dehydrogenase	18.4087	21.6865	22.5907	48.1765	44.7171	47.1907	-1.28399	3.97e-13	7.11e-11
RP11-274E7.2	H2Q820,Proteasome	1.33668	2.25037	1.04551	3.5654	3.48181	3.7654	-1.28516	2.55e-05	0.00017317
MEA1	G3QWF2,Male-enhanced antigen 1	16.3789	19.8734	21.2749	44.5604	42.8652	41.1216	-1.28673	1.69e-12	2.15e-10
RP11-425L10.1	Q59GE4,Ribosomal protein S10 variant	22.5464	25.215	29.2238	59.3633	53.3771	58.9113	-1.28746	9.15e-12	7.96e-10
AC008155.1	A0A1S2ZHM0,prothymosin alpha	9.36082	5.62838	8.38947	19.1292	13.0061	19.8652	-1.28776	1.86e-06	1.89e-05
RP11-15B17.1	F7IEZ4,Uncharacterized protein	3.66846	5.30051	5.90461	11.9576	11.2721	9.85758	-1.28971	1.22e-08	2.92e-07
HSBP1	-	2.31719	2.14456	2.48507	5.21634	5.17762	5.17414	-1.29098	8.87e-14	2.15e-11
CTB-63M22.1	Q9BZT1,PNAS-101	58.0708	57.6706	62.3759	135.583	125.418	139.329	-1.29239	1.55e-13	3.36e-11
GLRX2	H2R8A9,Uncharacterized protein	1.38299	1.5146	1.60971	2.93243	3.36064	3.87596	-1.2935	4.93e-07	6.2e-06
PPP1R14BP3	L5KR17,Protein phosphatase 1 regulatory subunit 14B	4.75798	4.94143	3.94708	10.8862	9.61578	10.6616	-1.29354	1.48e-07	2.25e-06
RPL21P75	H0VVZ0,Uncharacterized protein	7.17324	9.94397	11.7755	19.5451	20.2242	24.8577	-1.29503	4.08e-08	7.84e-07
HIST2H3A	C7TNU4,Histone H3	31.1505	34.9786	40.002	89.1101	75.9264	74.1386	-1.29506	1.98e-10	9.78e-09
RPS17	A0A075B716,40S ribosomal protein S17	31.3397	33.8669	38.3754	79.1055	78.4399	76.8475	-1.29832	7.71e-14	1.99e-11
STMN1	A0A140VJW2,Stathmin	11.9689	13.2887	14.6318	33.1672	27.667	29.4416	-1.29866	4.99e-13	8.56e-11
BCAS2	A0A250YCW5,Pre-mRNA-splicing factor SPF27	5.03802	4.45471	5.60179	11.5066	11.8121	10.5098	-1.30045	2.26e-10	1.09e-08
HIST1H2AJ	G5BSF4,Histone H2A	136.113	143.695	157.988	363.655	308.588	319.871	-1.302	8.44e-14	2.1e-11
RPL23AP2	G3TB76,Uncharacterized protein	7.71029	7.57483	8.61533	18.8365	18.3649	16.7261	-1.30568	3.91e-09	1.13e-07
RP11-486O12.2	H2P484,Uncharacterized protein	2.03045	1.92912	1.91952	4.36602	4.39586	4.66054	-1.31035	8.14e-14	2.05e-11
SUMO2	A0A250Y8V5,Small ubiquitin-related modifier	10.5222	12.8364	13.2704	28.9661	26.559	28.0826	-1.31249	2.03e-13	4.15e-11
RPL12	A0A250YAS6,60S ribosomal protein L12	70.493	76.9118	80.9457	194.46	172.431	155.622	-1.31353	3.27e-13	6.38e-11
RP11-152F13.10	H3BNC9,Uncharacterized protein	66.4208	70.7552	84.781	167.265	178.243	160.806	-1.31359	3.79e-12	3.9e-10
YBX1	H0Y449,Nuclease-sensitive element-binding protein 1	96.9391	107.308	126.977	278.505	250.198	229.67	-1.31398	2.79e-09	8.48e-08
AL031664.1	H2QJZ9,Uncharacterized protein	4.38289	3.58693	3.75615	6.67817	13.0679	7.07352	-1.31984	0.0145851	0.0361206
MAGOH	G3GTN1,Protein mago nashi-like	7.01688	8.34578	7.77519	19.4712	17.6081	16.0823	-1.3212	8.83e-12	7.84e-10
NPM1P50	E2REX9,Uncharacterized protein	0.592024	0.533949	0.675298	1.71923	1.04691	1.34013	-1.32285	0.000613631	0.00253776
TPM3	A0A146WGE6,Uncharacterized protein	30.8681	33.0342	35.7434	74.404	75.4551	79.8234	-1.32368	2.57e-14	8.81e-12
RPS6	A0A1S3AIV1,40S ribosomal protein S6	62.0566	70.3185	75.7202	172.362	152.107	155.369	-1.32402	1.16e-13	2.68e-11
RPS2P48	H2N6U9,Uncharacterized protein	1.74587	0.984128	1.32763	3.66164	2.35224	3.29335	-1.32505	2.41e-05	0.000164814
RPL7	G3S1P6,Uncharacterized protein	48.1812	51.8949	56.2494	128.857	112.093	121.039	-1.33037	3.05e-14	9.48e-12
RP11-407G23.7	-	15.6711	14.7483	18.0604	34.9558	39.0915	37.4445	-1.33443	1.77e-11	1.36e-09
RPS26P8	G3S8J2,40S ribosomal protein S26	5.71546	4.15709	6.00865	14.1585	10.3088	11.8248	-1.33646	8.5e-07	9.79e-06
HIST1H4B	A0A091EES9,Histone H4	62.1098	53.5069	71.8009	162.594	130.852	138.826	-1.33648	4.85e-10	2.02e-08
RPS10-NUDT3	A0A1W2PQS6,RPS10-NUDT3 readthrough	59.9858	65.3313	69.5094	161.128	146.591	145.126	-1.33835	1.73e-14	7.21e-12
RP11-290D2.6	B4DLD6,cDNA FLJ57742	172.95	181.276	213.795	472.14	421.566	427.889	-1.33866	1.97e-13	4.09e-11
RPL41	-	58.7943	60.2069	62.2691	156.219	127.602	138.117	-1.33881	1.88e-14	7.64e-12
HNRNPA3P4	G3SCG6,Uncharacterized protein	0.639209	0.432379	1.35408	2.42344	1.18418	1.6881	-1.34292	0.00158968	0.00564755
RP3-437C15.1	G2HIV9,Wilms tumor 1 associated protein	0.982767	0.633115	0.915104	2.35563	1.3241	2.22463	-1.3477	0.00206218	0.00702291
HIST1H3F	A0A1U7QFI3,Histone H3	15.9231	14.9243	21.5715	43.0165	34.7042	43.1117	-1.34825	9.94e-10	3.61e-08
ATP5H	K7AG29,ATP synthase subunit d, mitochondrial	4.32901	4.02972	5.33269	10.7901	10.1535	10.8931	-1.35284	2.46e-12	2.83e-10
NPM1P27	E2R4V7,Uncharacterized protein	20.6396	22.8678	23.6813	56.8691	45.67	55.3533	-1.35512	8.63e-13	1.25e-10
HIST1H2BF	A0A0G2JXI9,Histone H2B	8.58336	7.83814	11.7488	21.5678	20.78	22.9918	-1.3576	1.36e-10	7.32e-09
COX4I1	H2QBN5,Cytochrome c oxidase subunit 4 isoform 1, mitochondrial	18.2761	19.5989	20.369	44.3165	47.0378	46.0584	-1.35887	3.49e-15	2.67e-12
KCP	A0A087WVT8,Kielin/chordin-like protein	2.1752	1.79367	2.34951	4.7927	5.03974	4.96491	-1.36036	8.47e-13	1.23e-10
RPL30	A0A250Y974,60S ribosomal protein L30	10.5633	10.691	11.8181	28.1618	24.697	25.4384	-1.36601	1.21e-14	5.75e-12
ATP6V1G1	G1S4K5,V-type proton ATPase subunit G	20.4527	23.0137	23.9064	52.5728	54.616	52.4559	-1.36792	2.25e-14	8.61e-12
RPLP2	S7MGA9,60S acidic ribosomal protein P2	114.176	119.848	130.188	297.436	287.037	284.011	-1.37289	6.59e-15	4.01e-12
RN7SL674P	A0A146WPV8,Uncharacterized protein	56.6947	42.2953	56.2672	126.774	100.276	140.836	-1.3739	8.95e-08	1.49e-06
SYNJ2BP-COX16	A0A087WUM0,SYNJ2BP-COX16 readthrough	9.13969	10.2627	10.2466	25.3618	22.073	23.2062	-1.37504	3.36e-13	6.5e-11
YWHAEP5	G1QIV5,Tyrosine 3-monooxygenase/tryptophan 5-monooxygenase activation protein epsilon	0.754831	0.5295	1.85868	2.59794	1.808	2.59465	-1.37517	0.000493134	0.00211454
PPP1R14B	H2RF42,Protein phosphatase 1 regulatory inhibitor subunit 14B	21.5936	20.3845	25.1174	56.5155	53.7995	49.0558	-1.37534	1.34e-13	2.97e-11
RP11-1398P2.1	-	1.10813	0.699598	0.722284	1.57323	2.16485	2.4248	-1.37645	0.000521725	0.00221189
NPM1	H2RDF3,Uncharacterized protein	103.314	122.067	125.723	291.931	267.905	280.875	-1.37772	6.71e-14	1.83e-11
PRELID1P1	A0A096N824,PRELI domain containing 1	0.710527	1.08941	0.926251	1.9258	1.81888	2.89509	-1.378	7.21e-05	0.00041751
EEF1B2	G3QVR9,Uncharacterized protein	39.9706	40.129	44.1569	101.706	98.317	97.4566	-1.3806	1.9e-15	2.03e-12
SNORA36A	-	2.91639	3.94546	3.80184	10.3512	7.20374	8.06871	-1.38133	0.000438316	0.00191127
CDC26	H2QXQ3,Cell division cycle 26 homolog	7.48086	7.141	6.62005	17.5133	17.0683	16.522	-1.38294	1.91e-12	2.35e-10
PHBP7	G3RQB1,Uncharacterized protein	0.709393	0.426536	0.719267	1.88203	0.796482	1.72476	-1.3865	0.00147911	0.00532279
ATP5I	G3QSI0,ATP synthase, H+ transporting, mitochondrial Fo complex subunit E	12.4226	11.758	9.52078	29.8202	24.4621	27.5023	-1.38698	5.04e-12	4.9e-10
PTMA	H7C2N1,Prothymosin alpha	221.219	232.255	260.776	623.853	526.922	573.911	-1.38916	1.18e-13	2.69e-11
RP11-57C13.3	H2PFS9,Uncharacterized protein	5.51919	4.27778	7.08246	10.9633	13.3037	15.6819	-1.3899	9.67e-08	1.59e-06
RPS25	Q58EA6,MCG10725, isoform CRA_a	33.188	34.9081	35.4495	89.0046	78.3389	82.3369	-1.39015	2.16e-15	2.14e-12
RP4-613B23.5	C9JAW5,Uncharacterized protein	10.0184	7.68993	11.6708	22.9033	23.7652	22.9999	-1.3909	4.66e-10	1.95e-08
RP11-331N16.1	-	16.0402	6.51001	14.6371	32.0886	27.5543	27.8371	-1.39444	3.41e-05	0.00022182
SFTA1P	-	14.7943	14.256	15.5303	32.5107	36.5083	38.7768	-1.39779	1.03e-12	1.43e-10
AC109333.10	G3S1M2,Uncharacterized protein	13.0963	14.3922	17.7897	36.5753	36.7724	36.2054	-1.41154	1.23e-11	1.01e-09
TIMM8B	G3XAN8,Mitochondrial import inner membrane translocase subunit Tim8 B	8.91426	8.53609	8.10581	21.5546	20.3509	21.0091	-1.417	2.66e-13	5.25e-11
NOL7	H2QSB5,Nucleolar protein 7, 27kDa	13.1417	13.0937	13.8579	35.7435	31.1943	31.3577	-1.4171	1.31e-14	6.05e-12
RP1-278E11.3	G1SC21,Uncharacterized protein	1.98592	2.20445	2.98716	6.40787	5.04262	5.87864	-1.41758	6.63e-06	5.54e-05
RP11-144L1.8	A0A146WC55,Heat shock protein HSP 90-alpha	1.27315	1.442	1.3895	3.72585	2.87219	3.50749	-1.41805	6.61e-09	1.75e-07
RPL38	H0VDL2,Ribosomal protein L38	26.5423	29.2583	32.329	73.2719	69.3546	74.1167	-1.41815	1.11e-14	5.67e-12
HMGA1P1	B4DWA0,cDNA FLJ54188, moderately similar to High mobility group protein HMG-I/HMG-Y	7.24979	4.7405	8.74208	15.9849	15.3029	18.6902	-1.4203	3.71e-07	4.92e-06
TMSB15A	A0A1S3WT10,thymosin beta-15B	0.655656	0.84477	0.488411	1.7529	1.76676	1.55485	-1.42269	0.000254571	0.00121019
TCEAL6	A0A024RCH0,Transcription elongation factor A	0.746596	1.01004	0.669124	2.58967	1.47742	2.04212	-1.42271	1.32e-05	9.87e-05
RP11-761B3.1	V9GYI7,Protein STPG4	47.1904	55.1	54.0302	125.646	133.976	125.882	-1.42304	6.64e-15	4.01e-12
RP11-677M14.2	-	7.49742	6.37184	8.27007	18.888	17.1919	17.9506	-1.42397	2.04e-09	6.52e-08
EIF2S2P4	A0A286XBK6,Eukaryotic translation initiation factor 2 subunit beta	2.47775	2.35231	2.04001	5.97507	5.09533	6.10074	-1.42752	1.62e-08	3.7e-07
UQCRH	A0A087WTF2,Cytochrome b-c1 complex subunit 6, mitochondrial	10.7086	9.74035	8.43533	26.7307	22.3787	22.9683	-1.43216	5.91e-13	9.65e-11
CTD-2302E22.2	G3QLU2,WD repeat domain 89	3.85417	4.08952	3.25104	10.0951	7.17829	11.1194	-1.43544	5.55e-06	4.78e-05
CHGB	B2R5M3,cDNA, FLJ92530, highly similar to Homo sapiens chromogranin B	0.0848873	0.1276	0.0922166	0.255641	0.285926	0.234856	-1.43958	0.000226509	0.00109345
RP1-292B18.1	G1U5I7,Uncharacterized protein	11.8816	7.28692	12.1847	27.3987	21.131	28.4497	-1.43977	2.79e-08	5.79e-07
CCDC167	H2PIW9,Coiled-coil domain containing 167	5.38991	5.23512	5.81024	13.7793	13.9653	13.1394	-1.4432	6.47e-10	2.53e-08
RN7SL169P	-	2.88612	1.40162	2.31531	5.44421	4.63632	6.36563	-1.44555	9.93e-05	0.000548641
GXYLT2	G3QQT0,Glucoside xylosyltransferase 2	0.612387	0.741679	0.593033	1.85175	1.65016	1.41263	-1.44618	2.34e-08	5e-07
RPS10	F6U211,40S ribosomal protein S10	25.5939	27.136	28.1688	72.8238	65.8866	63.9502	-1.44655	2.73e-15	2.28e-12
ATP6V1F	G3RTM3,V-type proton ATPase subunit F	22.7693	22.2959	27.4561	60.349	60.6429	60.0705	-1.45132	6.88e-14	1.85e-11
EID1	G3R4G0,EP300 interacting inhibitor of differentiation 1	16.6404	20.1703	22.5298	51.4045	50.1817	47.5485	-1.45372	5.1e-12	4.93e-10
POLR2F	B0QYL9,DNA-directed RNA polymerases I, II, and III subunit RPABC2	1.56712	1.45447	1.74597	4.51559	3.85454	3.55427	-1.45606	4.11e-12	4.17e-10
RP11-3P17.4	A0A1A8A7A5,Ribosomal protein L23a	5.11932	5.6748	7.17338	16.8384	15.2532	12.9156	-1.46241	2.63e-08	5.51e-07
RP11-3P17.5	G1U0E7,Uncharacterized protein	67.5239	73.9668	86.3385	212.199	195.547	166.71	-1.46622	1.68e-11	1.31e-09
RPL36A	J3KQN4,60S ribosomal protein L36a	26.7228	29.0647	27.4511	80.1145	69.8821	62.3473	-1.47053	1.73e-14	7.21e-12
PFDN2	H0WUS6,Prefoldin subunit 2	36.6768	40.5153	46.2061	105.989	102.087	106.407	-1.47598	2e-14	7.98e-12
RP11-169K16.4	-	6.82774	6.15796	4.97392	13.4776	17.4513	15.6071	-1.47759	1.67e-09	5.56e-08
RPL36AL	H2NL63,Uncharacterized protein	54.872	64.848	67.9439	175.387	164.952	140.37	-1.47998	3.47e-11	2.32e-09
RNA5SP195	-	3.29029	2.96752	3.57438	8.84715	7.75788	8.68939	-1.48294	0.000325915	0.00148856
RP11-466H18.1	G3HLJ9,60S ribosomal protein L36a	31.9804	31.0065	33.8731	96.3529	73.7879	78.7265	-1.48848	3.23e-12	3.52e-10
COX7B	G3SIR4,Cytochrome c oxidase subunit 7B	2.27023	2.25803	2.10208	5.92865	5.34563	5.90745	-1.48899	1.93e-12	2.36e-10
TMA7	A0A146MHM9,Uncharacterized protein	15.5473	14.7334	15.1272	39.0782	37.9857	40.2515	-1.49054	3.08e-15	2.45e-12
TIMM10	G3HRI3,Mitochondrial import inner membrane translocase subunit Tim10	12.2211	12.7351	13.348	33.3582	30.2613	35.4525	-1.49376	3.41e-13	6.51e-11
NDUFS5	K7AJB5,NADH dehydrogenase	36.4123	34.4244	36.7835	95.125	99.3012	84.0148	-1.49665	2.71e-14	8.89e-12
H3F3AP4	A0A183IUI7,Histone H3	7.80543	9.99644	9.36122	27.6031	21.5586	21.438	-1.50008	1.5e-09	5.11e-08
RPL12P16	Q59FI9,Ribosomal protein L12 variant	3.8651	4.76413	3.52701	12.887	10.5886	8.45757	-1.50038	1.17e-07	1.86e-06
GEMIN6	H2QHS4,Gem	0.823893	0.782879	0.920601	2.44004	1.99214	2.09812	-1.50218	4.55e-10	1.91e-08
RPL23AP42	D3ZTH8,Similar to 60S ribosomal protein L23a	43.7273	47.4237	56.2931	141.884	129.117	111.009	-1.50436	1.19e-10	6.53e-09
CTB-79E8.3	U3KDY6,Uncharacterized protein	3.00753	5.12362	4.7919	11.6451	10.5805	11.5988	-1.50447	6.97e-06	5.77e-05
RPS11	A0A1U7R979,40S ribosomal protein S11	58.2523	60.5311	64.8063	173.215	163.064	143.809	-1.50791	4.61e-15	3.16e-12
RP11-24C3.2	-	15.506	14.5355	14.7226	38.8046	37.9584	40.3973	-1.50833	4.05e-15	2.88e-12
HIST1H1C	G3QXG2,Histone cluster 1 H1 family member c	74.2544	80.9413	102.14	250.363	217.055	203.98	-1.50869	2.23e-07	3.19e-06
RPL19	J3S0Q9,Ribosomal protein L19	138.455	142.516	167.21	419.66	386.793	375.216	-1.51705	1.68e-14	7.21e-12
VDAC1P3	A0A091DCU9,Liprin-alpha-1	0.527761	0.407991	0.687994	1.84886	1.06659	1.25155	-1.51861	0.000327349	0.00149374
KB-1208A12.3	G7N1T5,Uncharacterized protein	7.61282	7.76793	8.83082	23.3357	20.1444	20.3726	-1.52793	4.53e-14	1.33e-11
HIST1H2AI	A0A091DTS3,Histone H2A	58.2931	57.8667	73.1646	171.381	164.727	163.813	-1.52971	2.25e-14	8.61e-12
HIST1H1B	G3QGG3,Histone cluster 1 H1 family member b	117.675	147.004	169.983	398.178	378.403	378.554	-1.5308	7.66e-08	1.31e-06
RP11-408P14.1	M3W6M1,60S ribosomal protein L6	2.35993	2.32797	3.84554	7.51947	7.40247	7.12273	-1.53131	2.06e-08	4.46e-07
TPM3P8	A0A146WGE6,Uncharacterized protein	1.09762	0.719959	0.780471	1.803	2.0166	3.23752	-1.5316	0.000148591	0.00076779
GTF3C6	H2R707,Uncharacterized protein	6.25371	7.48417	7.83884	19.9845	18.1072	19.1471	-1.5341	1.65e-12	2.11e-10
RPL24	G5C020,60S ribosomal protein L24	36.3864	39.5919	44.5334	113.67	107.073	100.507	-1.53512	6.84e-15	4.01e-12
RP11-90H3.2	S7NKA7,Matrin-3	0.865573	0.390332	1.12837	2.16449	1.67642	2.28591	-1.53804	0.00028657	0.00133802
PPP1R2P3	G1AUC5,Protein phosphatase inhibitor 2-like protein	0.193352	0.232513	0.336074	0.769449	0.434178	0.802414	-1.5388	0.000240928	0.0011561
HIST2H3D	A0A0N7ACM4,Histone H3	42.7738	39.845	50.2657	133.382	107.583	112.137	-1.54229	4.68e-13	8.22e-11
RP11-36C20.1	H0UUK1,40S ribosomal protein S8	0.816033	1.56397	1.46271	3.75209	2.81736	3.77139	-1.54376	1.14e-05	8.78e-05
RN7SL4P	A0A146WPV8,Uncharacterized protein	6111.79	6051.88	6386.45	17916	14822.5	17146.3	-1.54505	1.01e-14	5.45e-12
RP11-218E20.5	A0A096NUY6,Alpha-1,4 glucan phosphorylase	1.19926	0.973459	1.2507	3.40524	3.1508	2.53373	-1.54592	2.47e-05	0.000168414
TMSB10	A0A1U8CFS1,thymosin beta-10	390.785	404.834	481.101	1208.83	1128.23	1099.33	-1.54753	1.16e-14	5.75e-12
NPM1P46	A0A024R3V9,HCG37498, isoform CRA_b	9.42012	7.09118	9.08925	25.2736	19.1378	24.1222	-1.55162	3.3e-11	2.22e-09
HMGB1P1	A0A0G2K6P4,High-mobility group	1.81587	2.27464	3.02473	6.96588	4.62127	7.30752	-1.5518	8.54e-07	9.83e-06
RPS23	A0A218V0T9,40S ribosomal protein S23	27.8986	30.0896	34.0212	85.1238	80.6154	82.545	-1.55199	2.47e-15	2.23e-12
RPL26L1	I3MZT8,Ribosomal protein L26 like 1	4.85063	5.17022	5.02993	13.0546	14.4446	13.1429	-1.55375	3.6e-12	3.75e-10
SMIM10	H2QZ55,Small integral membrane protein 10	0.417712	0.904168	0.925708	2.04867	2.02605	1.95414	-1.5557	1.73e-06	1.78e-05
RPL36A-HNRNPH2	H7BZ11,RPL36A-HNRNPH2 readthrough	147.246	166.273	166.439	488.873	430.545	382.422	-1.55931	5.81e-14	1.63e-11
RP1-30M3.5	G3REB1,Acyl-CoA thioesterase 13	2.60404	3.00098	3.58324	8.6357	8.04025	8.02323	-1.56395	1.28e-09	4.48e-08
ATP5E	F7I1U0,ATP synthase subunit epsilon, mitochondrial	8.92441	8.69243	10.3449	25.7507	24.7564	25.4339	-1.56543	1.19e-15	1.59e-12
TOMM7	A6NIV2,Mitochondrial import receptor subunit TOM7 homolog	3.70087	3.1065	4.29905	10.2625	10.8612	8.68159	-1.5679	4.38e-11	2.82e-09
PRSS3	G3RBV4,Protease, serine 3	0.539813	1.00849	1.00529	2.46338	2.31178	2.15295	-1.57029	2.77e-07	3.84e-06
SC22CB-1E7.1	H2QZQ5,Ribosomal protein S17	4.25636	3.12793	3.49358	11.6991	6.05327	12.1328	-1.57189	7.31e-06	6.01e-05
PFDN4	H2QKL5,Prefoldin subunit 4	4.80799	4.36564	4.02321	12.0336	12.6713	11.5699	-1.57445	1.88e-13	3.98e-11
SNRPGP10	A0A1U7QNB4,small nuclear ribonucleoprotein G	5.70317	6.94401	4.83256	16.9299	17.8653	14.4161	-1.58924	1.12e-07	1.79e-06
AC000068.10	-	6.8345	7.92523	6.18212	18.8121	19.8259	20.3121	-1.59619	1.45e-10	7.73e-09
YBX1P10	A0A0N8DTF7,Uncharacterized protein	1.38192	1.95857	1.97306	5.60556	4.56606	4.56813	-1.60021	2.9e-08	5.97e-07
HIST1H2BI	A0A0G2JXI9,Histone H2B	41.9317	46.7794	57.9556	132.691	134.432	138.756	-1.60143	8.69e-14	2.14e-11
PTMAP8	F7GXB7,Uncharacterized protein	3.56448	2.36881	3.17932	8.47464	7.70927	9.20117	-1.60589	4.65e-07	5.92e-06
HMGN2	A0A0D9RD44,Uncharacterized protein	19.6906	21.1494	21.6685	61.1086	54.7473	59.3528	-1.60728	1.51e-16	3.34e-13
GPX1P1	H2R8A7,Glutathione peroxidase	2.54102	2.67371	3.86458	8.74554	7.48904	8.70782	-1.60812	2.01e-08	4.42e-07
NEDD8	A0A286XT26,Neural precursor cell expressed, developmentally down-regulated 8	7.11242	6.59373	7.50371	19.6296	19.0651	20.6929	-1.6098	4.72e-16	8.55e-13
RP11-632C17__A.1	F7E9I6,60S ribosomal protein L29	13.9421	17.8239	21.7042	51.7995	45.0462	52.2934	-1.61687	1e-11	8.5e-10
AREG	D6RFX5,Amphiregulin	0.15573	0.702266	0.304516	0.728602	1.86213	0.851915	-1.62391	0.0128069	0.0324764
UQCRHL	H2PXH3,Cytochrome b-c1 complex subunit 6	1.50101	1.51303	1.72652	5.37501	4.12398	3.93072	-1.63642	5.72e-10	2.29e-08
MIR762	-	13.1413	27.8876	21.162	61.3587	59.8865	58.9113	-1.64007	5.5e-08	9.97e-07
CLEC2D	W8JD10,C-type lectin domain family 2 member D variant 2	1.18047	0.873366	1.37056	3.26738	3.37355	3.01316	-1.64278	8.95e-12	7.88e-10
AC016739.2	A0A0N8DTQ6,Uncharacterized protein	19.5271	20.1276	22.789	61.0869	54.4979	63.8481	-1.65101	4.71e-13	8.22e-11
RP11-98D18.3	A0A0U1RRA2,Ornithine decarboxylase antizyme 3	2.18348	2.27225	3.50327	6.82852	7.69405	7.98423	-1.65254	5.42e-07	6.74e-06
RP11-363E6.3	-	7.0476	6.85155	7.99417	21.0863	22.3203	19.5445	-1.65684	4.36e-12	4.36e-10
RP13-585F24.1	G3RX53,Uncharacterized protein	0.531351	0.718841	1.73169	3.08606	1.96872	3.20744	-1.66989	0.000222294	0.0010768
COX17	G3QR10,Uncharacterized protein	3.33801	2.531	2.54156	8.10174	8.81563	7.8904	-1.67836	2.21e-12	2.6e-10
MIR6885	-	12.6377	20.1657	25.3456	50.8148	51.736	66.7503	-1.68105	2.91e-07	3.98e-06
RPL23A	A8MUS3,60S ribosomal protein L23a	53.4823	54.9775	65.8402	193.139	175.951	150.38	-1.69542	1.87e-10	9.3e-09
RPL6	G3QLG0,60S ribosomal protein L6	28.7403	30.2411	33.7609	97.6413	92.1405	87.7779	-1.70146	3.61e-16	7.18e-13
RP11-586D5.3	-	9.04829	10.3863	8.57851	36.6272	19.3947	29.1715	-1.70538	7.51e-06	6.14e-05
RPL36AP45	G3RZ81,RPL36A-HNRNPH2 readthrough	0.403526	1.2738	2.10416	4.55712	2.85431	3.50152	-1.71307	0.000335429	0.00152572
RPL41P1	A0A1L8EJK4,Uncharacterized protein	10.2974	15.7169	19.6194	47.5387	49.6258	37.654	-1.71429	1.99e-07	2.91e-06
TBCA	E5RHG6,Tubulin-specific chaperone A	3.41994	4.03061	4.32152	12.7139	11.1236	11.5569	-1.71593	2.29e-14	8.61e-12
NEDD8-MDP1	H2RBZ5,NEDD8-MDP1 readthrough	23.6863	22.1336	25.2274	70.3604	70.3239	73.5627	-1.71756	1.38e-16	3.34e-13
RPL6P27	G7N5P1,60S ribosomal protein L6	9.56523	9.02509	9.49588	28.6794	26.4192	29.9246	-1.72004	2.5e-14	8.74e-12
RP11-75L1.2	V9HVU7,Alternative protein CLEC2D	9.19838	6.37631	10.7028	26.4421	27.1933	24.4356	-1.72203	3.08e-11	2.1e-09
RP11-507E23.1	D4ACJ1,40S ribosomal protein S24	1.11722	1.15158	0.416122	2.88391	2.36541	3.49243	-1.7268	0.000106783	0.00058373
AC010761.8	L8IQV3,Uncharacterized protein	124.824	130.152	152.209	458.261	430.734	357.734	-1.73529	7.5e-11	4.49e-09
HMGN1P38	G3RVY7,Uncharacterized protein	1.69401	0.763917	1.65625	5.05602	2.99562	4.31397	-1.73952	0.000103354	0.000568171
HIST1H2BB	A0A287D2B9,Histone H2B	6.23082	5.46772	7.68351	23.1475	15.7688	19.8224	-1.74389	2.74e-09	8.35e-08
AC011933.2	H2NUP9,RPL36A-HNRNPH2 readthrough	1.19926	1.44216	2.34506	5.03048	3.90483	6.1835	-1.7515	2.19e-05	0.000151954
CTD-2515H24.4	H0WNY6,Cingulin like 1	14.2757	13.7433	15.2644	39.3344	46.5722	47.7466	-1.75235	2.94e-14	9.28e-12
HIST1H2AB	I3MZM1,Histone H2A	20.8971	24.4424	33.4136	90.5003	76.4366	73.7887	-1.75806	3.14e-09	9.33e-08
HIST1H2BM	G1SAW0,Histone H2B	15.4929	14.7325	21.7333	61.4006	44.9241	53.2408	-1.76678	1.85e-10	9.23e-09
YBX1P1	A0A0N8DTF7,Uncharacterized protein	7.75274	9.28279	9.32243	32.1318	24.2226	26.2233	-1.77216	6.34e-13	1.02e-10
CDC42P6	A0A024R9T1,HCG39634, isoform CRA_a	1.00251	1.30602	1.5973	4.74429	3.60187	3.86626	-1.78491	8.65e-07	9.93e-06
RPL34P27	F6W0F3,Uncharacterized protein	1.65457	1.16065	1.19829	4.9828	3.34386	4.57767	-1.78673	1.42e-05	0.00010517
MGARP	H2RDV6,Chromosome 4 open reading frame 49	1.15	1.51257	1.81148	3.2159	4.29319	6.72493	-1.79382	0.000114947	0.000621491
CCDC124	H2NY22,Coiled-coil domain-containing protein 124	17.0837	18.1269	21.6155	61.2091	60.7197	59.0572	-1.79859	5.37e-16	8.81e-13
ATG10	H2QR67,ATG10 autophagy related 10 homolog	13.9649	15.1012	16.8386	50.3102	47.9818	48.59	-1.79888	8.64e-17	3.34e-13
RN7SL2	A0A146WPV8,Uncharacterized protein	26051.6	22130.9	26979.3	80231.4	78980	82244.3	-1.80212	8.06e-15	4.58e-12
Metazoa_SRP	G7PGY8,Uncharacterized protein	5.83025	3.89337	5.61533	17.1661	13.8102	19.7342	-1.84359	0.000321247	0.00147299
HIST1H4L	A0A1S3FW03,Histone H4	24.0602	26.7077	28.9525	93.8241	87.8302	83.6353	-1.86374	1.1e-14	5.67e-12
RNY3P1	-	6.91928	5.67321	7.38004	32.8802	16.1025	17.5613	-1.87927	9.6e-06	7.56e-05
GPX4	K7EJ20,Glutathione peroxidase	18.8764	18.2285	22.2876	73.8681	68.9333	60.1137	-1.89891	2.7e-14	8.89e-12
COX16	B8XYC5,Cytochrome c oxidase assembly factor isoform 1	3.09955	4.069	4.22018	14.046	12.6442	12.9671	-1.92783	5.18e-14	1.47e-11
RN7SL1	A0A146WPV8,Uncharacterized protein	17028.9	14334.7	17311.9	54952.6	58180.4	57707.1	-1.93045	1.69e-15	2.03e-12
TPT1P6	W5NS38,Uncharacterized protein	1.49791	0.450325	1.46452	5.15545	2.6068	3.76749	-1.9321	2.33e-05	0.000160467
RP11-297K8.2	A0A1U7RI62,Ubiquitin-fold modifier-conjugating enzyme 1	1.5236	1.98487	2.64825	7.6473	6.72856	6.89779	-1.93599	1.1e-07	1.77e-06
RPL23	G3N5P1,Ribosomal protein L23	16.5257	16.1531	17.906	65.7253	56.6612	57.9263	-1.95382	1.33e-17	2.64e-13
RP5-1056L3.3	G1N479,Ribosomal protein S14	14.5243	15.6431	11.9486	65.8835	40.7526	45.5395	-1.95923	1.25e-06	1.36e-05
KB-1043D8.6	-	4.36695	4.54451	6.13071	16.2584	17.8773	19.1368	-1.96626	1.83e-10	9.14e-09
CTD-2651B20.7	G3R9H6,Src homology 2 domain containing F	0.926879	0.743072	0.402763	2.85779	2.49761	2.40896	-1.96666	3.19e-06	2.98e-05
RPL35P5	H2PM03,Uncharacterized protein	1.38726	0.938379	2.0345	5.59523	3.97179	5.62629	-1.96791	2.82e-06	2.7e-05
HMGN2P6	A0A0D9RD44,Uncharacterized protein	1.1751	3.39146	1.53188	8.64493	5.85799	8.68939	-1.97458	4.19e-06	3.78e-05
ACTG2	A0A226P5C7,Uncharacterized protein	0.134685	0.151841	0.219471	0.641007	0.499026	0.660572	-1.97616	3.92e-07	5.14e-06
HIST1H3C	A0A1U7QFI3,Histone H3	34.1878	33.3684	43.3465	150.407	124.199	128.393	-1.99716	9.83e-15	5.43e-12
AC090498.1	-	7.7245	5.11843	6.57615	21.7705	25.4874	23.9088	-2.00321	2.18e-11	1.59e-09
RPL41P5	-	40.306	34.8684	34.314	162.434	103.069	141.513	-2.00918	1.05e-10	5.93e-09
SNORA49	-	4.71769	5.10589	7.38004	22.529	20.34	19.9345	-2.01936	3.93e-08	7.63e-07
RN7SL767P	L8ILZ7,Uncharacterized protein	4.13238	4.11933	3.68585	13.053	12.6004	19.8572	-2.02541	1.54e-08	3.53e-07
RNU5E-1	-	6.95073	8.19779	10.4551	34.1589	32.0567	28.6439	-2.03404	4.76e-09	1.32e-07
RP11-438N5.2	Q96N32,cDNA FLJ31471 fis, clone NT2NE2001435	1.70527	1.34574	1.66725	8.25342	4.45148	4.98598	-2.03731	5.72e-06	4.91e-05
RPL24P4	H2P9V3,Ribosomal protein L24	1.2192	1.37451	0.993355	5.21247	4.20931	4.59974	-2.05064	3.6e-07	4.8e-06
SNORD3C	G3HMT2,Uncharacterized protein	128.653	88.2443	114.592	489.231	482.737	316.471	-2.08361	0.000802542	0.00318982
CTD-2031P19.4	-	46.8866	52.6736	53.6157	209.678	227.749	205.442	-2.19384	2.35e-14	8.67e-12
RPS23P8	C1BRS3,40S ribosomal protein S23	6.02721	6.13738	8.36405	39.2717	21.7422	25.2331	-2.22014	4.52e-07	5.78e-06
HIST1H3B	A0A1U7QFI3,Histone H3	36.0611	35.6211	47.6201	191.308	179.515	172.447	-2.324	1.39e-16	3.34e-13
FTH1P20	G3RMF9,Ferritin	0.702489	0.739174	0.763143	4.23114	2.60281	3.53374	-2.34125	3.48e-07	4.66e-06
RN7SL732P	-	0.855475	0	0.836405	3.58841	1.29667	3.38886	-2.46681	0.000531254	0.00224702
TBCAP1	G3RRS6,Tubulin-specific chaperone A	0	0.530887	1.27891	3.1655	2.77575	3.70125	-2.62265	3.67e-05	0.000236354
HMGN2P5	A0A0D9RD44,Uncharacterized protein	5.40547	5.93505	9.80401	44.2863	37.2061	35.2895	-2.63337	1.94e-12	2.36e-10
RNU6ATAC	-	45.3198	41.7926	55.0965	330.909	226.06	259.352	-2.6617	4.62e-11	2.94e-09
SCARNA21	-	10.6375	11.1088	8.75816	52.9662	64.5697	62.6065	-2.66593	1.27e-16	3.34e-13
TMSB10P1	G3REQ7,Thymosin beta 10	15.5541	9.20607	13.9401	71.5172	65.1611	97.1913	-2.72714	9.07e-12	7.95e-10
RPL23AP57	D3ZTH8,Similar to 60S ribosomal protein L23a	0.413051	0.248355	0.89743	3.2875	2.68981	3.01278	-2.72714	7.76e-07	9.09e-06
HMGN2P3	A0A0D9RD44,Uncharacterized protein	0.940082	1.2718	1.83825	9.55493	6.33296	8.68939	-2.74298	3.17e-08	6.42e-07
RP11-760D2.7	Q4R7F9,Testis cDNA, clone: QtsA-15430, similar to human tyrosine 3-monooxygenase/tryptophan 5-monooxygenaseactivation protein, epsilon polypeptide	0.0959053	0.605482	0.250046	2.41373	1.61519	2.46042	-2.78031	1.76e-06	1.81e-05
HMGN2P8	A0A0D9RD44,Uncharacterized protein	4.06989	1.94329	0.936274	20.3933	13.0635	22.761	-3.06207	2.54e-08	5.35e-07
RNU6ATAC25P	-	0.548381	0.494587	0	16.2788	9.23557	7.86182	-4.8051	1.46e-07	2.23e-06
RNU6ATAC38P	-	0	0	0.663813	8.21521	7.88981	10.3741	-5.36716	7.44e-08	1.28e-06
S: HUVEC infected with P. gingivalis
D: uninfected HUVEC
Cufoff value: absolute LogFC≥1 and FDR≤0.05
